# Supplementary material for: GCN5a is a telomeric lysine acetyltransferase whose loss primes Toxoplasma gondii for latency
Source: mSphere. 2025 Aug 29;10(9):e00026-25. doi: 10.1128/msphere.00026-25 (PMC12482187; doi:10.1128/msphere.00026-25)
Supplement: Table S2 — Differential expression analysis from RNAseq. [file msphere.00026-25-s0003.xlsx]

## Sheet: GCN5aHA_Bz-Tz
Table S2A. Differential gene expression of GCN5A-HA parasites upon 48h alkaline stress
Gene ID	Product Description	Base_mean	log2FC	StdErr	Wald-Stats	Pvalue	Padj
TGME49_200010	hypothetical protein	3964.84	-2.14571	0.131631	-16.3009	9.71804e-60	1.84462e-58
TGME49_200110	hypothetical protein	1.04157	0.575474	1.95644	0.294144	0.768648	0.819771
TGME49_200130	Toxoplasma gondii family C protein	428.634	2.24889	0.124223	18.1037	2.98007e-73	7.13294e-72
TGME49_200230	microneme protein MIC17C	114.168	-2.41377	0.292034	-8.26534	1.39292e-16	7.76043e-16
TGME49_200240	microneme protein MIC17B	186.173	-0.388591	0.209732	-1.8528	0.0639113	0.0948099
TGME49_200250	microneme protein MIC17A	5238.96	-1.65202	0.0995266	-16.5987	7.11667e-62	1.40645e-60
TGME49_200260	hypothetical protein	102.165	1.82036	0.55495	3.28023	0.00103723	0.00210176
TGME49_200270	PAN/Apple domain-containing protein	1804.17	0.465041	0.0885018	5.25459	1.48355e-07	4.60582e-07
TGME49_200280	WD domain, G-beta repeat-containing protein	1616.71	-0.305847	0.0670897	-4.55878	5.14527e-06	1.38783e-05
TGME49_200290	rhomboid protease ROM1	3824.69	-0.974244	0.0675886	-14.4143	4.20571e-47	6.11889e-46
TGME49_200295	hypothetical protein	177.386	-0.359987	0.290613	-1.23872	0.215451	0.281406
TGME49_200300	hypothetical protein	15.2679	2.07867	0.481412	4.31786	1.5755e-05	4.03236e-05
TGME49_200310	hypothetical protein	1979.08	0.312829	0.159135	1.96581	0.0493206	0.0750615
TGME49_200320	hypoxanthine-xanthine-guanine phosphoribosyl transferase HXGPRT	314.705	0.197897	0.148774	1.33018	0.183459	0.244074
TGME49_200330	hypothetical protein	2282.93	-0.434116	0.0600581	-7.22826	4.89231e-13	2.2283e-12
TGME49_200340	hypothetical protein	272.36	-2.00244	0.167349	-11.9657	5.3749e-33	5.4775e-32
TGME49_200350	subtilisin SUB3	2635.67	-2.47335	0.0720321	-34.3367	2.22153e-258	2.87812e-256
TGME49_200360	hypothetical protein	10076.6	-1.95403	0.151867	-12.8667	6.92748e-38	8.12386e-37
TGME49_200370	prenyltransferase and squalene oxidase repeat-containing protein	971.516	0.0960806	0.0998859	0.961904	0.336098	0.41202
TGME49_200375	hypothetical protein	1447.52	-0.377735	0.116626	-3.23887	0.00120003	0.00240477
TGME49_200385	Myb family DNA-binding domain-containing protein	11332.4	-0.78817	0.501691	-1.57103	0.116177	0.162787
TGME49_200400	hypothetical protein	3050.42	-0.503727	0.0569127	-8.85088	8.68312e-19	5.3488e-18
TGME49_200410	hypothetical protein	793.082	-0.421386	0.0951027	-4.43085	9.38613e-06	2.45701e-05
TGME49_200430	cytidine and deoxycytidylate deaminase zinc-binding region domain-containing protein	287.239	0.888689	0.188663	4.71045	2.47168e-06	6.87823e-06
TGME49_200440	hypothetical protein	462.614	-0.427872	0.108588	-3.94031	8.1377e-05	0.000191357
TGME49_200450	hypothetical protein	690.159	0.488615	0.134728	3.62669	0.00028708	0.000634141
TGME49_200460	hypothetical protein	1716.48	-0.710992	0.0909363	-7.81858	5.34243e-15	2.74937e-14
TGME49_200470	hypothetical protein	1927.05	-0.515388	0.0723931	-7.1193	1.08476e-12	4.83552e-12
TGME49_200480	Toxoplasma gondii family B protein	4.41964	1.81502	1.08229	1.67702	0.0935386	0.133589
TGME49_200590	Toxoplasma gondii family C protein	677.853	-0.459792	0.102893	-4.46864	7.87169e-06	2.07723e-05
TGME49_200595	hypothetical protein	4.55285	2.11482	0.974122	2.171	0.0299309	0.0476767
TGME49_200600	hypothetical protein	0.387826	1.81519	3.53257	0.513843	0.607362	0.676923
TGME49_200700	Toxoplasma gondii family C protein	1648.08	1.40875	0.148362	9.49533	2.19521e-21	1.50565e-20
TGME49_201100	hypothetical protein	1.75322	-0.907753	1.39918	-0.648774	0.516485	0.592071
TGME49_201110	hypothetical protein	244.937	-0.678373	0.184714	-3.67255	0.00024014	0.000536405
TGME49_201120	ELMO/CED-12 family protein	3658.09	-0.152786	0.118567	-1.28861	0.197534	0.260633
TGME49_201130	rhoptry kinase family protein ROP33	2956.97	-1.46906	0.0712629	-20.6146	2.02979e-94	6.65346e-93
TGME49_201140	hypothetical protein	1904.02	0.04326	0.0945601	0.457487	0.647321	0.713014
TGME49_201150	heavy metal translocating P-type ATPase subfamily protein	1942.31	0.155755	0.160425	0.970886	0.331605	0.407185
TGME49_201160	hypothetical protein	63.237	-0.994764	0.256417	-3.87947	0.000104683	0.000243425
TGME49_201170	hypothetical protein	8194.08	-0.445843	0.126447	-3.52592	0.000422021	0.000911013
TGME49_201180	hypothetical protein	1111.72	-0.170377	0.111643	-1.52609	0.126987	0.17633
TGME49_201190	hypothetical protein	64.8974	-0.223192	0.250782	-0.889986	0.373473	0.450997
TGME49_201200	zinc finger (CCCH type) motif-containing protein	722.101	-0.493494	0.103681	-4.75974	1.93841e-06	5.44623e-06
TGME49_201210	hypothetical protein	387.123	-0.495724	0.107881	-4.59509	4.32569e-06	1.17648e-05
TGME49_201215	hypothetical protein	83.2798	-0.335168	0.235204	-1.42501	0.154155	0.210017
TGME49_201220	zinc finger protein	567.138	-0.447745	0.10342	-4.32941	1.49512e-05	3.83626e-05
TGME49_201230	kinesin motor domain-containing protein	682.997	-0.326229	0.097927	-3.33135	0.000864269	0.00177508
TGME49_201240	hypothetical protein	512.281	1.26311	0.108555	11.6356	2.71642e-31	2.60534e-30
TGME49_201250	histone lysine methyltransferase, SET, putative	1876.83	0.816939	0.154986	5.27106	1.3564e-07	4.22878e-07
TGME49_201260	sugar transporter ST3	12273.9	-0.788001	0.0852587	-9.24247	2.40874e-20	1.58741e-19
TGME49_201270	hypothetical protein	1375.58	0.706922	0.0966898	7.31123	2.64702e-13	1.22338e-12
TGME49_201380	chorismate synthase, putative	4119.69	-0.755659	0.0651233	-11.6035	3.95503e-31	3.77555e-30
TGME49_201390	hypothetical protein	27854.5	-1.88285	0.11752	-16.0215	9.04301e-58	1.65491e-56
TGME49_201400	Sin3-associated polypeptide SAP18	1554.44	-0.179186	0.168584	-1.06289	0.287831	0.360471
TGME49_201520	protein phosphatase 2C domain-containing protein	3620.99	-2.0911	0.118708	-17.6155	1.87254e-69	4.32965e-68
TGME49_201630	protein phosphatase 2C domain-containing protein	1154.55	-0.709598	0.0950968	-7.46185	8.53163e-14	4.06985e-13
TGME49_201640	hypothetical protein	1.06487	-1.20039	1.87686	-0.639571	0.522451	0.597904
TGME49_201650	hypothetical protein	1.30647	1.06689	1.802	0.592059	0.553811	0.627545
TGME49_201660	hypothetical protein	4.24778	-0.823426	0.913854	-0.901048	0.367563	0.445177
TGME49_201670	DnaJ domain-containing protein	682.954	0.29199	0.101215	2.88485	0.003916	0.0072774
TGME49_201680	eukaryotic initiation factor-3 subunit 10, putative	6028.72	0.331045	0.0557543	5.93756	2.89298e-09	1.01998e-08
TGME49_201690	BT1 family protein	480.5	3.9171	0.123346	31.757	2.544e-221	2.73212e-219
TGME49_201700	WD domain, G-beta repeat-containing protein	2178.18	0.5553	0.0583383	9.51861	1.75503e-21	1.20679e-20
TGME49_201710	WD domain, G-beta repeat-containing protein	700.728	-0.246452	0.0868522	-2.8376	0.00454535	0.00834814
TGME49_201720	protein c9orf32, putative	260.531	0.220249	0.134119	1.64218	0.100552	0.142483
TGME49_201730	hypothetical protein	24.5295	-0.446729	0.427996	-1.04377	0.296593	0.369869
TGME49_201740	hypothetical protein	444.146	-0.590422	0.111808	-5.2807	1.28692e-07	4.01983e-07
TGME49_201750	Tctex-1 family protein	1.02773	3.29636	1.95198	1.68872	0.0912723	0.130581
TGME49_201760	hypothetical protein	2780.03	-1.00613	0.0932154	-10.7936	3.68915e-27	3.0883e-26
TGME49_201770	cullin 3, putative	1531.34	-0.0894722	0.121125	-0.738675	0.460104	0.538048
TGME49_201775	hypothetical protein	3.47845	-4.34018	1.42022	-3.056	0.0022431	0.00431085
TGME49_201780	microneme protein MIC2	34068.5	-2.88804	0.0656868	-43.9669	0	0
TGME49_201785	hypothetical protein	6577.99	-2.52698	0.151006	-16.7343	7.36732e-63	1.48842e-61
TGME49_201790	FHA domain-containing protein	2025.79	0.473603	0.106637	4.44125	8.94364e-06	2.34586e-05
TGME49_201800	hypothetical protein	1764.59	0.274252	0.0992514	2.7632	0.00572376	0.0103197
TGME49_201810	hypothetical protein	4382.14	0.958942	0.0492195	19.483	1.5313e-84	4.25117e-83
TGME49_201820	hypothetical protein	3334.05	3.03569	0.141663	21.4289	7.18349e-102	2.52723e-100
TGME49_201830	ribosomal protein L37	242.906	0.152344	0.223642	0.681193	0.495749	0.572712
TGME49_201840	aspartyl protease ASP1	7575.37	0.57966	0.0457285	12.6761	8.0213e-37	9.06784e-36
TGME49_201850	WD domain, G-beta repeat-containing protein	635.743	-0.605366	0.112689	-5.37201	7.78631e-08	2.47283e-07
TGME49_201860	hypothetical protein	16823.2	-1.20669	0.190689	-6.32806	2.48261e-10	9.48645e-10
TGME49_201870	tetratricopeptide repeat-containing protein	1420.08	0.584438	0.0764971	7.64001	2.17204e-14	1.07378e-13
TGME49_201880	hypothetical protein	4101.15	-0.601432	0.125673	-4.78568	1.70411e-06	4.80778e-06
TGME49_201890	MORN repeat-containing protein	42.0065	5.54366	0.546599	10.1421	3.59314e-24	2.73574e-23
TGME49_201895	hypothetical protein	0	NA	NA	NA	NA	NA
TGME49_201900	hypothetical protein	1350.63	0.10187	0.0746011	1.36553	0.172088	0.231055
TGME49_202010	hypothetical protein	1615.05	2.03648	0.0898868	22.656	1.21704e-113	5.01693e-112
TGME49_202020	DnAK-TPR	16025.7	6.54785	0.103391	63.3311	0	0
TGME49_202025	hypothetical protein	918.026	5.82892	0.422927	13.7823	3.25547e-43	4.32754e-42
TGME49_202030	hypothetical protein	3599.15	1.33803	0.112229	11.9223	9.05708e-33	9.12641e-32
TGME49_202040	hypothetical protein	2384.96	-0.313661	0.115097	-2.7252	0.00642623	0.0115024
TGME49_202050	hypothetical protein	10.0492	-0.601401	0.585841	-1.02656	0.304628	0.378559
TGME49_202060	hypothetical protein	1.51562	0.569939	1.76265	0.323342	0.746436	0.800054
TGME49_202065	hypothetical protein	0.279459	-0.698142	3.88966	-0.179487	0.857555	0.888917
TGME49_202070	hypothetical protein	4414.36	-0.360294	0.291351	-1.23664	0.216222	0.282279
TGME49_202080	hypothetical protein	978.093	-1.38804	0.116726	-11.8914	1.31182e-32	1.31536e-31
TGME49_202090	hypothetical protein	6.80614	3.86009	0.976571	3.9527	7.72736e-05	0.000182443
TGME49_202100	hypothetical protein	4.03816	3.83182	1.17589	3.25865	0.00111942	0.00225654
TGME49_202110	hypothetical protein	17.4256	3.07669	0.584214	5.26638	1.39143e-07	4.33137e-07
TGME49_202120	hypothetical protein	3138.59	0.31024	0.0990005	3.13372	0.00172607	0.00338008
TGME49_202140	enoyl-CoA hydratase/isomerase family protein	37.7192	1.9035	0.303184	6.27837	3.42141e-10	1.29225e-09
TGME49_202160	ABC1 family protein	1279.25	-0.709716	0.0827071	-8.58107	9.39965e-18	5.53934e-17
TGME49_202170	hypothetical protein	370.967	-0.298262	0.112189	-2.65856	0.00784744	0.0138428
TGME49_202180	hypothetical protein	1134.22	0.388542	0.0999432	3.88763	0.000101228	0.000235592
TGME49_202190	hypothetical protein	1811.74	-0.325948	0.0680939	-4.78675	1.69507e-06	4.78483e-06
TGME49_202200	hypothetical protein	6444.25	-2.19777	0.0949957	-23.1355	2.03669e-118	8.93736e-117
TGME49_202205	hypothetical protein	5.01271	-2.81396	1.20024	-2.34451	0.0190523	0.0314436
TGME49_202210	nucleoside diphosphate kinase	0.733516	-2.09029	2.26332	-0.923547	0.355722	0.432312
TGME49_202220	hypothetical protein	1602.36	-0.675097	0.0771538	-8.75001	2.13337e-18	1.28791e-17
TGME49_202230	histone deacetylase HDAC5	1835.5	-0.707407	0.141378	-5.00365	5.62546e-07	1.65698e-06
TGME49_202240	RAP domain-containing protein	865.859	-0.524161	0.205549	-2.55005	0.0107707	0.0185976
TGME49_202250	hypothetical protein	2405.61	-0.65323	0.0660267	-9.89342	4.44555e-23	3.25422e-22
TGME49_202255	hypothetical protein	83.2625	-1.36788	0.22536	-6.06977	1.28095e-09	4.6467e-09
TGME49_202260	hypothetical protein	0	NA	NA	NA	NA	NA
TGME49_202280	WD domain, G-beta repeat-containing protein	678.499	3.95366	0.17314	22.835	2.05886e-115	8.57368e-114
TGME49_202285	EGF family domain-containing protein	8.51354	3.49704	1.02807	3.40156	0.000670033	0.0014037
TGME49_202290	membrane protein, putative	672.822	0.203228	0.0818914	2.48167	0.0130767	0.0221989
TGME49_202300	inosine triphosphate pyrophosphatase, putative	939.386	-0.0780103	0.142777	-0.546378	0.584806	0.656469
TGME49_202310	O-sialoglycoprotein endopeptidase	1794.04	-1.72837	0.100507	-17.1964	2.8241e-66	6.04996e-65
TGME49_202330	hypothetical protein	0.0802762	0.853395	4.08047	0.209141	0.834338	0.868938
TGME49_202340	proline dehydrogenase	6.75681	3.57966	0.881289	4.06184	4.86865e-05	0.000117707
TGME49_202350	50S ribosomal protein L21, putative	985.454	0.573494	0.0905711	6.33198	2.42036e-10	9.25727e-10
TGME49_202360	methylase, putative	266.387	-0.312815	0.149907	-2.08672	0.0369132	0.057784
TGME49_202370	T-complex protein 1, epsilon subunit (TCP-1-epsilon), putative	3412.07	0.291793	0.0618484	4.71788	2.38319e-06	6.64105e-06
TGME49_202375	hypothetical protein	636.906	0.203865	0.188146	1.08354	0.278567	0.350874
TGME49_202380	rab GDI alpha, putative	3609.16	0.565757	0.0965824	5.85777	4.69131e-09	1.63007e-08
TGME49_202390	S15 sporozoite-expressed protein	2001.52	-0.579847	0.0952594	-6.08703	1.15025e-09	4.1819e-09
TGME49_202400	calcium binding egf domain-containing protein	152.101	5.08065	0.363454	13.9788	2.1005e-44	2.89111e-43
TGME49_202410	hypothetical protein	2796.36	0.103075	0.133794	0.770403	0.441061	0.518947
TGME49_202420	hypothetical protein	866.872	-0.874388	0.088842	-9.84206	7.41791e-23	5.377e-22
TGME49_202430	hypothetical protein	1829.16	0.89473	0.0739699	12.0959	1.11075e-33	1.15637e-32
TGME49_202440	hypothetical protein	447.84	0.941962	0.136689	6.89127	5.52945e-12	2.34815e-11
TGME49_202445	hypothetical protein	15.572	2.81896	0.521657	5.40386	6.52218e-08	2.08434e-07
TGME49_202450	hypothetical protein	643.682	-0.0705993	0.0996328	-0.708595	0.478576	0.556905
TGME49_202460	diacylglycerol kinase accessory domain (presumed) domain-containing protein	1198.92	-0.03752	0.102315	-0.366711	0.713834	0.770779
TGME49_202470	rRNA metabolism protein, SBDS family protein	1611.11	-0.409399	0.0792801	-5.16396	2.4178e-07	7.36622e-07
TGME49_202480	hypothetical protein	804.334	-0.48641	0.0967941	-5.0252	5.02908e-07	1.48668e-06
TGME49_202490	AP2 domain transcription factor AP2VIIa-7	7569.64	0.0735149	0.13086	0.561781	0.574265	0.646271
TGME49_202500	GAPM1a	11673.8	-0.708712	0.114075	-6.21269	5.20855e-10	1.93854e-09
TGME49_202510	multi-pass transmembrane protein	959.824	0.745988	0.109665	6.80244	1.02859e-11	4.27026e-11
TGME49_202520	hypothetical protein	2817.02	-0.783336	0.0580386	-13.4968	1.63278e-41	2.08557e-40
TGME49_202530	aspartate-tRNA ligase	1451.28	-0.0103744	0.0684387	-0.151587	0.879513	0.90673
TGME49_202540	3'5'-cyclic nucleotide phosphodiesterase domain-containing protein	6758.33	-0.314572	0.144007	-2.18442	0.0289316	0.0462203
TGME49_202550	NLI interacting factor family phosphatase	2414.52	0.734399	0.160541	4.57452	4.77309e-06	1.29257e-05
TGME49_202568	hypothetical protein	650.104	-0.285162	0.115469	-2.46961	0.0135261	0.022895
TGME49_202572	ribophorin i protein	638.416	0.446752	0.107828	4.14319	3.4251e-05	8.44328e-05
TGME49_202580	ATPase, AAA family protein	708.453	-0.636572	0.107155	-5.94065	2.83896e-09	1.0018e-08
TGME49_202590	hypothetical protein	841.112	-0.27946	0.108299	-2.58044	0.00986733	0.0171611
TGME49_202600	hypothetical protein	1.58896	-3.212	1.72874	-1.858	0.0631686	0.0938787
TGME49_202610	protein phosphatase 2C domain-containing protein	5354.03	-1.13301	0.0997035	-11.3638	6.33177e-30	5.76142e-29
TGME49_202620	hypothetical protein	7891.35	-0.83883	0.105927	-7.91893	2.39564e-15	1.25583e-14
TGME49_202630	ATP-dependent metallopeptidase HflB subfamily protein	3185.32	-0.173076	0.0695448	-2.48871	0.0128209	0.0218191
TGME49_202640	RNA pseudouridine synthase superfamily protein	713.127	-0.306563	0.189919	-1.61418	0.106489	0.150271
TGME49_202650	hypothetical protein	1041.86	-0.134526	0.0921089	-1.46051	0.144149	0.197605
TGME49_202680	peptidase M16, alpha subunit, putative	4511.53	0.111438	0.0855873	1.30204	0.192902	0.25514
TGME49_202690	DNA-directed RNA polymerase II RPB9	734.28	0.27483	0.134017	2.0507	0.0402957	0.0626464
TGME49_202700	hypothetical protein	609.309	-0.0417992	0.0898009	-0.465465	0.641598	0.70775
TGME49_202720	RNB family domain-containing protein	601.02	-0.275714	0.253839	-1.08618	0.2774	0.349791
TGME49_202730	hypothetical protein	706.372	0.181453	0.100249	1.81002	0.070292	0.103374
TGME49_202735	hypothetical protein	0.544578	0.452126	3.34929	0.134991	0.892619	0.916021
TGME49_202740	hypothetical protein	472.788	-0.446726	0.136714	-3.26761	0.0010846	0.00219068
TGME49_202750	3' exoribonuclease family, domain 1 domain-containing protein	894.153	-0.814499	0.0903131	-9.01862	1.90481e-19	1.21177e-18
TGME49_202760	hypothetical protein	530.087	-0.648772	0.140177	-4.62825	3.68765e-06	1.00901e-05
TGME49_202770	RNA recognition motif-containing protein	12310.9	-0.802807	0.0533884	-15.0371	4.19524e-51	6.72721e-50
TGME49_202780	rhoptry kinase family protein ROP25	5180.88	-0.243348	0.0733618	-3.31709	0.000909606	0.0018607
TGME49_202790	dihydrouridine synthase (dus) protein	505.185	-0.662426	0.151487	-4.37283	1.22648e-05	3.182e-05
TGME49_202800	cytochrome c oxidase assembly protein COX11 protein, putative	705.119	0.00688266	0.118052	0.0583021	0.953508	0.964378
TGME49_202810	TIM14	667.863	-0.0689091	0.106874	-0.644769	0.519077	0.594792
TGME49_202820	ubiquitin-conjugating enzyme subfamily protein	1725.38	-0.559948	0.068836	-8.13452	4.13563e-16	2.24137e-15
TGME49_202830	Elicitor-responsive protein, putative	9069.37	-1.10907	0.078634	-14.1042	3.57942e-45	5.0026e-44
TGME49_202840	FHA domain-containing protein	11773	-0.465589	0.0501598	-9.28211	1.66155e-20	1.10347e-19
TGME49_202850	ATP-binding domain-containing protein	439.325	-0.45174	0.163184	-2.76829	0.00563519	0.0101735
TGME49_202860	hypothetical protein	1077.86	0.329344	0.151669	2.17147	0.0298956	0.0476392
TGME49_202870	SAP domain-containing protein	865.724	-0.0835757	0.190236	-0.439326	0.660425	0.725064
TGME49_202880	carrier superfamily protein	396.233	0.432047	0.132348	3.26447	0.00109669	0.00221289
TGME49_202890	hypothetical protein	2746.79	-0.0942647	0.0881548	-1.06931	0.28493	0.35751
TGME49_202900	zinc finger (CCCH type) motif-containing protein	4039.02	0.952538	0.164907	5.77622	7.63965e-09	2.61665e-08
TGME49_202910	zinc carboxypeptidase superfamily protein	0	NA	NA	NA	NA	NA
TGME49_202920	p-aminobenzoic acid synthase	1391.56	0.49591	0.0628885	7.88554	3.13177e-15	1.63332e-14
TGME49_202930	hypothetical protein	51.8058	0.988685	0.295829	3.34208	0.000831522	0.00171127
TGME49_202940	hypothetical protein	2629.18	0.260127	0.089209	2.91593	0.00354635	0.00662515
TGME49_202950	hypothetical protein	2595.84	0.18416	0.094847	1.94165	0.0521796	0.0790442
TGME49_202960	glycine cleavage H-protein	0	NA	NA	NA	NA	NA
TGME49_202970	hypothetical protein	2901.01	-1.16521	0.0799535	-14.5736	4.13713e-48	6.16191e-47
TGME49_202975	hypothetical protein	9.8871	0.0989116	0.896508	0.11033	0.912148	0.93155
TGME49_202980	hypothetical protein	2721.47	-0.116267	0.149032	-0.780149	0.435303	0.513357
TGME49_202990	hypothetical protein	6.15789	2.93646	1.13439	2.58858	0.00963723	0.016786
TGME49_203000	hypothetical protein	1.57913	-0.593543	1.54331	-0.38459	0.700541	0.7591
TGME49_203010	aurora kinase	2444.67	-0.877496	0.201038	-4.36482	1.27228e-05	3.29243e-05
TGME49_203020	ribosome biogenesis GTPase Der protein	623.955	0.140659	0.120828	1.16413	0.24437	0.313264
TGME49_203030	N-methyl-D-aspartate receptor-associated protein	2660.27	0.122716	0.0885634	1.38563	0.165861	0.223798
TGME49_203040	hypothetical protein	1133.6	0.0274814	0.0922846	0.297789	0.765864	0.816908
TGME49_203050	AP2 domain transcription factor AP2VIIa-6	2134.23	-2.11732	0.184682	-11.4647	1.98477e-30	1.84507e-29
TGME49_203060	hypothetical protein	2794.01	-2.1275	0.0672122	-31.6535	6.78662e-220	7.01169e-218
TGME49_203070	hypothetical protein	6.64685	-0.495177	0.771266	-0.642032	0.520852	0.596324
TGME49_203080	RNA recognition motif-containing protein	1325.85	0.380994	0.126264	3.01743	0.00254925	0.00485577
TGME49_203090	hypothetical protein	22.9353	-0.476215	0.375606	-1.26786	0.204848	0.269239
TGME49_203100	hypothetical protein	6.29425	1.25684	0.963675	1.30421	0.192161	0.254365
TGME49_203110	citrate synthase, putative	22.6755	0.555307	0.392522	1.41472	0.157152	0.213601
TGME49_203120	hypothetical protein	350.749	-0.0420919	0.148895	-0.282696	0.77741	0.827278
TGME49_203135	dynein heavy chain family protein	223.387	4.34576	0.22481	19.3308	2.9556e-83	8.0412e-82
TGME49_203150	hypothetical protein	1808.36	0.393296	0.120217	3.27155	0.00106959	0.00216143
TGME49_203160	hypothetical protein	2035.49	-0.951901	0.0754558	-12.6153	1.73812e-36	1.9487e-35
TGME49_203170	OB-fold nucleic acid binding domain-containing protein	2290.76	0.578409	0.0850537	6.80051	1.04247e-11	4.3257e-11
TGME49_203175	hypothetical protein	93.2438	-0.230295	0.521319	-0.441756	0.658666	0.723655
TGME49_203180	leucine rich repeat-containing protein	2140.42	-0.163911	0.283617	-0.57793	0.563312	0.636015
TGME49_203200	hypothetical protein	162.921	5.25798	0.266524	19.728	1.2407e-86	3.54077e-85
TGME49_203220	DEAD/DEAH box helicase domain-containing protein	1598.09	-0.410815	0.122632	-3.34997	0.000808193	0.00166788
TGME49_203230	hypothetical protein	358.941	2.01516	0.154623	13.0327	7.9723e-39	9.52707e-38
TGME49_203240	hypothetical protein	3399.75	-0.252687	0.0540671	-4.67358	2.95987e-06	8.16993e-06
TGME49_203250	hypothetical protein	109.839	4.4116	0.257525	17.1308	8.74614e-66	1.85901e-64
TGME49_203260	hypothetical protein	883.829	0.507325	0.158943	3.19186	0.00141359	0.00280654
TGME49_203270	ATP-dependent Clp endopeptidase, proteolytic subunit ClpP domain-containing protein	332.412	0.268345	0.114724	2.33904	0.0193333	0.0318463
TGME49_203280	hypothetical protein	856.484	-0.58581	0.159615	-3.67013	0.000242424	0.000541211
TGME49_203290	hypothetical protein	21383.4	0.619207	0.158031	3.91826	8.91911e-05	0.000208649
TGME49_203300	hypothetical protein	6662.48	-2.95048	0.0650655	-45.3463	0	0
TGME49_203310	dense granule protein GRA7	91753.1	-2.97108	0.140094	-21.2078	8.09214e-100	2.77513e-98
TGME49_203320	zinc finger in N-recognin protein	3540.73	-0.633505	0.175992	-3.59962	0.000318688	0.000698291
TGME49_203330	hypothetical protein	5.27635	-3.89833	1.41478	-2.75543	0.00586156	0.0105565
TGME49_203340	metallo-beta-lactamase domain-containing protein	28.6792	5.48651	0.793254	6.91647	4.63046e-12	1.9777e-11
TGME49_203350	hypothetical protein	818.277	1.52888	0.114723	13.3267	1.6181e-40	2.01633e-39
TGME49_203358	hypothetical protein	833.364	-0.34244	0.104128	-3.28863	0.00100675	0.00204608
TGME49_203362	hypothetical protein	622.227	-0.101814	0.106131	-0.959325	0.337395	0.413176
TGME49_203370	hypothetical protein	983.501	-0.302632	0.0861259	-3.51383	0.000441694	0.000950212
TGME49_203375	cpw-wpc domain-containing protein	8.41958	-0.0900001	0.81431	-0.110523	0.911995	0.93151
TGME49_203380	DnaJ domain-containing protein	1580.01	0.251695	0.102102	2.46515	0.0136957	0.0231534
TGME49_203390	CRAL/TRIO domain-containing protein	2720.6	-0.133512	0.0759372	-1.75819	0.0787154	0.114503
TGME49_203400	hypothetical protein	1501.1	0.369512	0.0824772	4.48017	7.45836e-06	1.97711e-05
TGME49_203420	4'-phosphopantetheinyl transferase domain-containing protein	752.806	0.109179	0.0807769	1.35162	0.176498	0.23589
TGME49_203430	hypothetical protein	183.43	0.501858	0.139517	3.59712	0.000321758	0.00070445
TGME49_203440	anaphase-promoting complex subunit APC10	161.959	0.233321	0.203494	1.14657	0.251558	0.321368
TGME49_203450	DUF3228 domain-containing protein	1234.54	0.59888	0.143194	4.1823	2.88571e-05	7.15901e-05
TGME49_203460	hypothetical protein	113.112	-0.382634	0.198396	-1.92863	0.0537766	0.0812522
TGME49_203470	hypothetical protein	0	NA	NA	NA	NA	NA
TGME49_203480	hypothetical protein	1061.46	0.0707559	0.0830769	0.851691	0.394386	0.471921
TGME49_203490	GNL3L/Grn1 GTPase	888.538	0.224319	0.0994296	2.25605	0.0240672	0.0390142
TGME49_203500	alanine dehydrogenase/pyridine nucleotide transhydrogenase domain-containing protein	33.9568	3.80547	0.459424	8.28312	1.19985e-16	6.72148e-16
TGME49_203505	hypothetical protein	7.53994	3.53006	1.00842	3.50058	0.000464246	0.000994795
TGME49_203510	zinc finger, C3HC4 type (RING finger) domain-containing protein	2010.49	0.465239	0.0624121	7.45431	9.03383e-14	4.29436e-13
TGME49_203520	hypothetical protein	815.022	0.421822	0.158701	2.65797	0.00786129	0.0138613
TGME49_203540	RNA binding protein, putative	8021.82	-1.48738	0.358951	-4.14367	3.41787e-05	8.42799e-05
TGME49_203560	hypothetical protein	2053.54	-1.10669	0.194261	-5.69694	1.21979e-08	4.11573e-08
TGME49_203570	acyltransferase domain-containing protein	58.027	4.91638	0.42627	11.5335	8.94423e-31	8.43963e-30
TGME49_203580	NAD-binding domain 4 domain-containing protein	0.628657	-1.87086	2.29994	-0.813441	0.415965	0.493834
TGME49_203590	hypothetical protein	17.041	-0.677461	0.604909	-1.11994	0.26274	0.333907
TGME49_203600	hypothetical protein	3197.39	-0.00482069	0.0857401	-0.0562244	0.955163	0.965334
TGME49_203610	3'-5' exoribonuclease csl4, putative	1050.84	-0.641514	0.0786114	-8.16057	3.33456e-16	1.81687e-15
TGME49_203620	hypothetical protein	621.632	0.626473	0.107369	5.83477	5.38633e-09	1.86839e-08
TGME49_203630	ribosomal protein RPL44	10610.7	0.079652	0.174514	0.456423	0.648086	0.713639
TGME49_203665	hypothetical protein	1335.16	-0.720178	0.312651	-2.30346	0.0212531	0.0348188
TGME49_203682	hypothetical protein	7.83089	-2.89247	0.966644	-2.99228	0.002769	0.00524376
TGME49_203685	hypothetical protein	3.71569	-2.33095	1.36781	-1.70414	0.0883541	0.127007
TGME49_203688	hypothetical protein	8.02278	-0.924027	0.765832	-1.20657	0.227599	0.294961
TGME49_203690	AP2 domain transcription factor AP2VIIa-5	3160.18	-0.927425	0.180134	-5.14851	2.62558e-07	7.97542e-07
TGME49_203700	SFT2 family protein	917.396	0.433953	0.175567	2.47173	0.0134462	0.022774
TGME49_203705	hypothetical protein	126.878	1.59895	0.622819	2.56728	0.0102499	0.0177773
TGME49_203710	AP2 domain transcription factor AP2VIIa-4	6140.01	1.49012	0.30617	4.86695	1.13331e-06	3.25135e-06
TGME49_203720	vitamin k epoxide reductase family protein	2344.49	2.60441	0.147387	17.6706	7.06718e-70	1.64807e-68
TGME49_203730	hypothetical protein	819.581	0.166053	0.080074	2.07375	0.0381029	0.0594638
TGME49_203735	hypothetical protein	61.3387	-0.0664175	0.352594	-0.188368	0.850588	0.883157
TGME49_203740	hypothetical protein	1976.35	0.264465	0.148354	1.78266	0.0746423	0.109025
TGME49_203750	hypothetical protein	767.648	-0.107645	0.145735	-0.738634	0.46013	0.538048
TGME49_203760	hypothetical protein	1176.74	0.152452	0.112438	1.35588	0.175136	0.234376
TGME49_203770	hypothetical protein	28.0226	0.318322	0.369661	0.861118	0.389173	0.466985
TGME49_203780	hypothetical protein	1579.69	0.458327	0.097093	4.72049	2.35279e-06	6.56305e-06
TGME49_203790	hypothetical protein	7433.79	-1.54097	0.116043	-13.2793	3.05196e-40	3.76286e-39
TGME49_203800	hypothetical protein	196.675	4.87216	0.238417	20.4355	8.08936e-93	2.52971e-91
TGME49_203810	kelch repeat-containing protein	2581.92	-0.0302434	0.0738517	-0.409515	0.682162	0.743826
TGME49_203815	hypothetical protein	263.092	-1.37217	0.215051	-6.38068	1.76301e-10	6.79721e-10
TGME49_203820	hypothetical protein	6618.65	0.459049	0.155569	2.95078	0.00316971	0.00595895
TGME49_203830	FHA domain-containing protein	1433.71	2.66905	0.191817	13.9145	5.16879e-44	7.01958e-43
TGME49_203840	DEAD/DEAH box helicase domain-containing protein	958.148	-0.410991	0.120072	-3.42288	0.000619621	0.00130479
TGME49_203860	hypothetical protein	369.79	-0.0129115	0.130649	-0.0988258	0.921277	0.939111
TGME49_203870	RAB43, member RAS oncogene family protein	1095.64	0.902944	0.14422	6.26089	3.82779e-10	1.44107e-09
TGME49_203875	hypothetical protein	734.265	0.696892	0.16624	4.19208	2.76411e-05	6.87405e-05
TGME49_203880	hypothetical protein	5933.28	-0.609752	0.240742	-2.5328	0.0113156	0.0194622
TGME49_203890	hypothetical protein	44.417	-2.30967	0.38535	-5.99369	2.05127e-09	7.30793e-09
TGME49_203900	hypothetical protein	6.9912	2.07278	0.73873	2.80588	0.005018	0.00912588
TGME49_203910	TBC domain-containing protein	4549.11	-0.233841	0.168841	-1.38497	0.166061	0.223994
TGME49_203930	hypothetical protein	5028.76	-1.08348	0.0707364	-15.3172	5.87064e-53	9.77881e-52
TGME49_203940	ABC1 protein	465.244	-0.108905	0.10763	-1.01184	0.311612	0.385887
TGME49_203950	Myb family DNA-binding domain-containing protein	2442.25	-0.470293	0.106322	-4.4233	9.72046e-06	2.53883e-05
TGME49_203960	hypothetical protein	921.476	0.301682	0.0782034	3.85766	0.000114479	0.000265072
TGME49_203970	dolichyl-diphosphooligosaccharide--protein glycosyltransferase	442.777	0.701723	0.119154	5.88923	3.87997e-09	1.35625e-08
TGME49_203980	hypothetical protein	6636.22	-0.457468	0.0940318	-4.86503	1.14439e-06	3.28082e-06
TGME49_203985	hypothetical protein	7.17866	-3.3716	1.18874	-2.83627	0.0045644	0.00837182
TGME49_203990	rhoptry protein ROP12	3060.93	-0.228987	0.0816046	-2.80606	0.00501519	0.0091228
TGME49_204000	hypothetical protein	11.1709	-1.1431	0.706226	-1.6186	0.105533	0.149077
TGME49_204010	hypothetical protein	40.2159	-2.13787	0.47796	-4.4729	7.71645e-06	2.04022e-05
TGME49_204020	ribosomal protein RPL8	22694.6	-0.247933	0.186312	-1.33074	0.183274	0.243907
TGME49_204040	hypothetical protein	513.313	0.367018	0.117685	3.11866	0.00181679	0.00354582
TGME49_204045	hypothetical protein	44.872	0.626759	0.309892	2.02251	0.0431238	0.0665613
TGME49_204050	subtilisin SUB1	42890.8	-7.29747	0.100679	-72.4826	0	0
TGME49_204055	hypothetical protein	429.756	0.368173	0.170457	2.15992	0.0307791	0.0488943
TGME49_204060	SNARE domain-containing protein	1251.02	0.254787	0.0776116	3.28285	0.00102762	0.00208487
TGME49_204070	YT521-B family protein	2608.16	-0.322494	0.0959506	-3.36105	0.000776481	0.00160813
TGME49_204080	histidine acid phosphatase superfamily protein	3863.84	-0.568073	0.157043	-3.61731	0.000297679	0.000656309
TGME49_204090	eIF2 kinase IF2K-C	48.6145	-1.19893	0.746157	-1.60681	0.108097	0.152302
TGME49_204100	eIF2 kinase IF2K-C	2548.93	-0.69277	0.167602	-4.13341	3.57416e-05	8.77362e-05
TGME49_204110	eIF2 kinase IF2K-C	389.682	-0.213673	0.120224	-1.77729	0.0755205	0.110268
TGME49_204120	hypothetical protein	674.747	0.53661	0.0829657	6.46785	9.94057e-11	3.87649e-10
TGME49_204130	perforin-like protein PLP1	25437.1	-2.36807	0.115651	-20.4759	3.53009e-93	1.11246e-91
TGME49_204140	PHD-finger domain-containing protein	799.455	0.230151	0.0841752	2.73419	0.00625345	0.0112103
TGME49_204150	hypothetical protein	468.011	-0.421177	0.297151	-1.41738	0.156371	0.212752
TGME49_204160	GYF domain-containing protein	3160.72	-0.0954771	0.0563577	-1.69413	0.0902409	0.129287
TGME49_204270	hypothetical protein	1157.15	0.781952	0.104354	7.49329	6.71657e-14	3.22474e-13
TGME49_204280	cell-cycle-associated protein kinase DYRK, putative	3204.39	0.247187	0.0556875	4.43882	9.04527e-06	2.37082e-05
TGME49_204290	hypothetical protein	55.598	3.50739	0.338133	10.3728	3.2968e-25	2.57991e-24
TGME49_204300	hypothetical protein	58.8085	4.75845	0.543627	8.75315	2.0747e-18	1.25528e-17
TGME49_204310	hypothetical protein	6333.9	-0.160114	0.114731	-1.39556	0.162847	0.220351
TGME49_204315	hypothetical protein	407.38	-0.854059	0.72806	-1.17306	0.240771	0.309281
TGME49_204320	hypothetical protein	606.56	-1.16391	0.126816	-9.17799	4.39202e-20	2.85867e-19
TGME49_204325	hypothetical protein	18.324	-0.183444	0.503317	-0.364471	0.715507	0.771972
TGME49_204330	hypothetical protein	11.814	0.275203	0.562373	0.48936	0.624587	0.691895
TGME49_204340	hypothetical protein	11000.3	-0.234168	0.0565867	-4.13821	3.50029e-05	8.60263e-05
TGME49_204350	hypothetical protein	1125.64	0.844601	0.105886	7.97654	1.50491e-15	7.95534e-15
TGME49_204360	subtilisin SUB4	840.606	0.30539	0.0751697	4.06268	4.85132e-05	0.000117323
TGME49_204370	WD-40 repeat protein	2535.6	0.251064	0.111759	2.24648	0.0246734	0.039894
TGME49_204380	hypothetical protein	2366.64	0.739223	0.145348	5.08587	3.65949e-07	1.09812e-06
TGME49_204390	hypothetical protein	195.473	0.543188	0.153567	3.53715	0.000404473	0.000875214
TGME49_204395	hypothetical protein	372.334	-0.298818	0.109699	-2.72399	0.00644989	0.0115397
TGME49_204400	ATPase synthase subunit alpha, putative	6401.02	0.235033	0.128974	1.82234	0.0684041	0.100833
TGME49_204410	endonuclease/exonuclease/phosphatase family protein	1338.36	0.583751	0.182514	3.19838	0.001382	0.00274716
TGME49_204420	oocyst wall protein OWP1	1146.14	1.2156	0.180918	6.71908	1.82878e-11	7.47822e-11
TGME49_204440	cyclic nucleotide-binding domain-containing protein	719.876	1.09306	0.180303	6.06235	1.34143e-09	4.85747e-09
TGME49_204460	hydroxymethylglutaryl-CoA lyase, putative	108.96	2.73633	0.212928	12.851	8.49518e-38	9.94802e-37
TGME49_204468	hypothetical protein	9.60296	5.13781	0.988343	5.1984	2.01009e-07	6.17243e-07
TGME49_204472	cyclic nucleotide-binding domain-containing protein	1.1945	4.62739	2.50813	1.84496	0.0650436	0.0963495
TGME49_204480	thioredoxin domain-containing protein	4433.65	-0.426222	0.0773632	-5.50936	3.60132e-08	1.17529e-07
TGME49_204490	hypothetical protein	958.074	-0.194456	0.167442	-1.16133	0.245506	0.31467
TGME49_204500	hypothetical protein	20.4746	-0.994683	0.440192	-2.25966	0.0238425	0.0386961
TGME49_204505	hypothetical protein	3.15735	-4.19958	1.54124	-2.72481	0.00643382	0.0115134
TGME49_204510	WD domain, G-beta repeat-containing protein	1538.79	-1.49062	0.103753	-14.367	8.33778e-47	1.20661e-45
TGME49_204520	hypothetical protein	601.798	-0.269828	0.138326	-1.95067	0.0510965	0.0775618
TGME49_204530	microneme protein MIC11	36166	-2.04728	0.148272	-13.8076	2.29301e-43	3.0531e-42
TGME49_204540	DUF367 domain-containing protein	221.333	0.478142	0.137197	3.48507	0.00049201	0.0010496
TGME49_204550	hypothetical protein	911.257	0.120216	0.0988538	1.2161	0.223948	0.290968
TGME49_204560	type I fatty acid synthase, putative	25.9142	2.6373	0.410646	6.42232	1.34214e-10	5.19666e-10
TGME49_204870	hypothetical protein	6.57901	2.16958	0.982828	2.20748	0.0272803	0.0437708
TGME49_204880	hypothetical protein	1060.01	-0.0820378	0.0929406	-0.882691	0.377403	0.454935
TGME49_205000	phosphoglycerate mutase family protein	1328	-0.407727	0.0793634	-5.13747	2.78455e-07	8.43948e-07
TGME49_205010	U2 small nuclear ribonucleoprotein family protein, putative	3889.42	-0.235105	0.111172	-2.11478	0.0344487	0.0542172
TGME49_205020	hypothetical protein	131.708	-0.670352	0.200236	-3.34781	0.000814518	0.00167924
TGME49_205030	hypothetical protein	1237.34	-0.333883	0.0936702	-3.56445	0.000364618	0.000792969
TGME49_205040	PGAP1 family protein	4170.43	-0.736725	0.107924	-6.82632	8.71234e-12	3.64667e-11
TGME49_205050	hypothetical protein	896.428	-4.34034	0.14727	-29.472	6.58078e-191	5.59503e-189
TGME49_205060	hypothetical protein	733.863	-0.302367	0.0841344	-3.59386	0.000325819	0.000712767
TGME49_205070	hypothetical protein	4.15216	-0.211517	0.979265	-0.215995	0.828991	0.86869
TGME49_205080	hypothetical protein	7.00508	-0.551007	0.842414	-0.654081	0.513059	0.588883
TGME49_205090	Toxoplasma gondii family D protein	12.9828	2.23755	0.562048	3.98107	6.86057e-05	0.000163016
TGME49_205100	hypothetical protein	533.909	0.721598	0.11169	6.46074	1.04191e-10	4.05924e-10
TGME49_205110	hypothetical protein	232.152	0.738615	0.190783	3.87149	0.000108172	0.00025118
TGME49_205120	hypothetical protein	286.89	-0.216351	0.18995	-1.13899	0.254709	0.324885
TGME49_205130	hypothetical protein	4984.9	-0.0229206	0.080409	-0.285051	0.775605	0.825942
TGME49_205140	hypothetical protein	29.2627	1.58506	0.347531	4.56092	5.09293e-06	1.37507e-05
TGME49_205150	ACR, YagE family COG1723 domain-containing protein	1046.29	0.157272	0.0887767	1.77154	0.0764707	0.111576
TGME49_205160	hypothetical protein	696.525	-0.238616	0.109725	-2.17468	0.0296545	0.0473011
TGME49_205170	hypothetical protein	5846.36	1.09031	0.170744	6.38567	1.7065e-10	6.58243e-10
TGME49_205180	RNA recognition motif-containing protein	3187.95	-0.715797	0.128973	-5.54998	2.857e-08	9.37629e-08
TGME49_205190	hypothetical protein	1073	-0.595464	0.0772711	-7.70617	1.29651e-14	6.51206e-14
TGME49_205200	hypothetical protein	2008.01	-0.165023	0.130905	-1.26063	0.207443	0.272167
TGME49_205210	hypothetical protein	311.624	2.8857	0.217476	13.2691	3.4987e-40	4.30066e-39
TGME49_205220	U5 snRNP-associated subunit, putative	2079.3	-0.336031	0.0634088	-5.29945	1.16154e-07	3.64214e-07
TGME49_205230	hypothetical protein	8.06863	-2.44448	0.866121	-2.82233	0.00476762	0.00869766
TGME49_205240	cleft lip and palate transmembrane protein 1 (clptm1) protein	1581.75	0.35437	0.146342	2.42151	0.015456	0.0258243
TGME49_205250	rhoptry protein ROP18	17806.9	-1.5854	0.0712505	-22.2511	1.10183e-109	4.36559e-108
TGME49_205265	transporter, cation channel family protein	1519.37	-0.21492	0.0667703	-3.21879	0.00128734	0.0025709
TGME49_205280	hypothetical protein	5636.44	-1.24	0.102893	-12.0513	1.90851e-33	1.98437e-32
TGME49_205290	serine/threonine specific protein phosphatase	1694.93	-0.78431	0.0688893	-11.3851	4.9618e-30	4.53507e-29
TGME49_205300	hypothetical protein	1260	-0.738563	0.10012	-7.37677	1.62171e-13	7.62904e-13
TGME49_205320	hypothetical protein	6192.52	-0.5028	0.0578481	-8.69173	3.56951e-18	2.13595e-17
TGME49_205330	hypothetical protein	4514.46	-0.905564	0.100162	-9.04097	1.55282e-19	9.89395e-19
TGME49_205340	ribosomal protein RPS12	14202.9	-1.04274	0.175644	-5.93668	2.90848e-09	1.02456e-08
TGME49_205350	integral membrane protein, GNS1/SUR4 family protein, putative	6108.32	-0.76367	0.109618	-6.96663	3.24614e-12	1.39741e-11
TGME49_205360	hypothetical protein	3626.22	-1.52073	0.200995	-7.566	3.84895e-14	1.87329e-13
TGME49_205370	hypothetical protein	1509.52	0.0777568	0.0930669	0.835494	0.403439	0.481273
TGME49_205380	fructose-bisphospatase I	3564.96	0.564661	0.071251	7.92496	2.28216e-15	1.19788e-14
TGME49_205390	hypothetical protein	692.908	0.703613	0.132536	5.30885	1.10322e-07	3.47395e-07
TGME49_205398	DNA repair and recombination protein RAD54, putative	0.605074	0.31865	2.4949	0.127721	0.89837	0.921168
TGME49_205402	SNF2 family N-terminal domain-containing protein	1.06867	-2.63803	1.92964	-1.36711	0.17159	0.230506
TGME49_205410	RNA pseudouridine synthase superfamily protein	149.894	1.15851	0.154563	7.49539	6.61034e-14	3.17561e-13
TGME49_205420	aspartate-semialdehyde dehydrogenase	32.5797	2.89208	0.484314	5.9715	2.35088e-09	8.33901e-09
TGME49_205425	hypothetical protein	1.94667	-0.133882	1.74004	-0.0769421	0.93867	0.952321
TGME49_205430	isovaleryl-CoA dehydrogenase	173.655	3.37091	0.220224	15.3067	6.89505e-53	1.14618e-51
TGME49_205440	CCT chaperonin gamma subunit	3349.14	0.407154	0.0698945	5.82527	5.70203e-09	1.97287e-08
TGME49_205450	hypothetical protein	33.1887	1.0659	0.347847	3.06427	0.00218202	0.00420535
TGME49_205460	AN1 family Zinc finger domain-containing protein	1227.1	-0.101377	0.0854736	-1.18607	0.235596	0.303782
TGME49_205470	translation elongation factor 2 family protein, putative	17907.4	0.386943	0.0444222	8.71058	3.02311e-18	1.81431e-17
TGME49_205480	IMC subcompartment protein ISP4	174.391	0.518479	0.150104	3.45412	0.000552083	0.0011689
TGME49_205490	integral membrane protein, putative	8844.54	-1.386	0.0602007	-23.023	2.74106e-117	1.18373e-115
TGME49_205500	hypothetical protein	2677.6	0.245794	0.0912218	2.69447	0.00705005	0.0125338
TGME49_205510	nucleolar protein 5, putative	3287.9	0.202825	0.0780583	2.59838	0.0093664	0.0163387
TGME49_205520	hypothetical protein	213.905	0.523225	0.131064	3.99212	6.5484e-05	0.000155871
TGME49_205530	hypothetical protein	7.36963	-1.00089	0.721703	-1.38684	0.16549	0.223483
TGME49_205540	DEAD/DEAH box helicase domain-containing protein	1246.18	-0.147585	0.0808863	-1.8246	0.0680613	0.100382
TGME49_205550	AGC kinase	826.466	-0.308672	0.111543	-2.76729	0.00565251	0.0102025
TGME49_205558	NAC domain-containing protein	6502.82	0.109054	0.130682	0.8345	0.403999	0.481737
TGME49_205562	hypothetical protein	2512.86	0.247624	0.195987	1.26347	0.206419	0.270998
TGME49_205570	hypothetical protein	923.684	0.318344	0.0745068	4.27269	1.93132e-05	4.89092e-05
TGME49_205580	nuclear factor NF4	1627.29	0.0623176	0.0890383	0.699896	0.483992	0.562247
TGME49_205590	hypothetical protein	353.48	1.59151	0.133006	11.9657	5.37127e-33	5.4775e-32
TGME49_205600	zinc finger, C3HC4 type (RING finger) domain-containing protein	867.61	0.103629	0.0752955	1.3763	0.168729	0.227255
TGME49_205615	hypothetical protein	1252.3	0.0773569	0.149258	0.518277	0.604265	0.674325
TGME49_205625	hypothetical protein	920.65	-1.3039	0.130582	-9.98532	1.76727e-23	1.30656e-22
TGME49_205630	hypothetical protein	121.476	-1.09737	0.350039	-3.13498	0.00171864	0.00336715
TGME49_205640	hypothetical protein	2596.57	0.238294	0.136216	1.74938	0.0802248	0.116408
TGME49_205650	AP2 domain transcription factor AP2VIIa-3	10089.6	-0.168092	0.104436	-1.60952	0.107503	0.15157
TGME49_205658	F5/8 type C domain-containing protein	12.9656	0.869222	0.561918	1.54688	0.121892	0.169833
TGME49_205662	LCCL domain-containing protein	30.405	-1.48295	0.377846	-3.92474	8.68219e-05	0.000203515
TGME49_205670	SF-assemblin/beta giardin protein	2877.13	-1.02572	0.0700284	-14.6472	1.40302e-48	2.12852e-47
TGME49_205680	hypothetical protein	2792.69	-4.55507	0.105876	-43.0227	0	0
TGME49_205690	hypothetical protein	1035.78	-0.069677	0.0710675	-0.980434	0.326872	0.40222
TGME49_205700	cyclophilin precursor	12711.2	-0.459173	0.143128	-3.20814	0.00133598	0.00266347
TGME49_205710	lysine-tRNA ligase	2508.06	0.411841	0.0559604	7.35951	1.84581e-13	8.64841e-13
TGME49_205720	Adenosine/AMP deaminase domain-containing protein	548.687	0.224051	0.114436	1.95787	0.0502449	0.0763685
TGME49_205730	hypothetical protein	801.716	-0.100448	0.0941775	-1.06658	0.286163	0.358642
TGME49_205740	hypothetical protein	1809.79	0.425725	0.096051	4.43228	9.32436e-06	2.44241e-05
TGME49_205750	histone deacetylase complex subunit Sin3	2858.67	0.812603	0.0523604	15.5194	2.56345e-54	4.39555e-53
TGME49_205760	membrane protein	1.26756	-1.53063	1.79292	-0.853707	0.393267	0.470997
TGME49_205770	hypothetical protein	7.39086	3.43523	0.936189	3.66938	0.000243142	0.000542664
TGME49_206290	hypothetical protein	7.56521	-0.101195	0.733308	-0.137998	0.890242	0.914557
TGME49_206300	hypothetical protein	535.183	0.965279	0.146002	6.6114	3.80713e-11	1.52622e-10
TGME49_206310	prenyltransferase, UbiA family protein	1147.77	0.0825216	0.079187	1.04211	0.29736	0.370656
TGME49_206320	hypothetical protein	1508.49	0.968185	0.0697617	13.8785	8.555e-44	1.15035e-42
TGME49_206330	PHD-finger domain-containing protein	1008.17	-0.542062	0.085299	-6.35484	2.0864e-10	8.00246e-10
TGME49_206340	hypothetical protein	3137.89	-2.29789	0.1166	-19.7074	1.86258e-86	5.29699e-85
TGME49_206350	ER-retrevial receptor Ter1p, putative	2337.94	-0.591613	0.0981814	-6.02571	1.68367e-09	6.0405e-09
TGME49_206360	peptidyl-tRNA hydrolase domain-containing protein	652.203	0.12194	0.0844944	1.44317	0.148971	0.203669
TGME49_206380	hypothetical protein	2914.01	-0.853405	0.326559	-2.61332	0.00896665	0.0156916
TGME49_206390	hypothetical protein	604.312	-0.224749	0.108579	-2.06991	0.0384605	0.0599761
TGME49_206400	FAD binding domain of DNA photolyase domain-containing protein	191.798	0.863322	0.167801	5.14491	2.67643e-07	8.12386e-07
TGME49_206415	myosin K	2113.76	0.617205	0.144009	4.28588	1.82015e-05	4.62373e-05
TGME49_206430	formin FRM1	5701.72	0.602375	0.168147	3.58242	0.00034042	0.000743314
TGME49_206440	cpw-wpc domain-containing protein	48.657	-1.76191	0.32994	-5.34009	9.29001e-08	2.93554e-07
TGME49_206450	autophagy-related cysteine peptidase atg4, putative	12905.3	-0.294742	0.235352	-1.25235	0.210443	0.275616
TGME49_206460	hypothetical protein	1655.03	0.13935	0.195782	0.711764	0.476611	0.554856
TGME49_206470	pyruvate dehydrogenase complex subunit PDH-E3II	5261.14	-0.532186	0.0583858	-9.11499	7.86748e-20	5.06422e-19
TGME49_206480	hypothetical protein	1772.6	-0.187035	0.0831529	-2.24929	0.0244938	0.0396506
TGME49_206490	ICE family protease (caspase) p20 domain-containing protein	860.994	0.23639	0.115864	2.04023	0.0413275	0.0640522
TGME49_206500	hypothetical protein	612.53	-0.816599	0.0998766	-8.17608	2.93221e-16	1.60299e-15
TGME49_206510	toxolysin TLN4	10969.7	-2.639	0.157433	-16.7627	4.57681e-63	9.29252e-62
TGME49_206520	hypothetical protein	0.768142	-2.16997	2.16771	-1.00104	0.316806	0.391665
TGME49_206540	hypothetical protein	3680.35	-1.04832	0.0547436	-19.1496	9.74773e-82	2.60856e-80
TGME49_206550	hypothetical protein	337.052	3.57494	0.15941	22.426	2.1934e-111	8.81899e-110
TGME49_206560	EF hand domain-containing protein	0	NA	NA	NA	NA	NA
TGME49_206570	kinesin, putative	41.2577	5.02681	0.495648	10.1419	3.59998e-24	2.7384e-23
TGME49_206580	formin FRM2	2156.57	-0.398464	0.197174	-2.02088	0.0432927	0.0667968
TGME49_206590	calcium-dependent protein kinase CDPK2A	4010.63	-1.07884	0.115195	-9.36528	7.58468e-21	5.08678e-20
TGME49_206600	sigma-70, region 3 protein	1135.62	0.252997	0.071005	3.56308	0.000366523	0.000796899
TGME49_206605	hypothetical protein	66.6791	1.06116	0.304054	3.49004	0.000482946	0.00103216
TGME49_206610	pyruvate dehydrogenase complex subunit PDH-E2	743.049	1.27759	0.0819607	15.5879	8.80239e-55	1.52862e-53
TGME49_206620	hypothetical protein	3.10808	-0.100956	1.13471	-0.0889712	0.929105	0.945513
TGME49_206630	hypothetical protein	1906.22	0.588505	0.066603	8.83602	9.91932e-19	6.08733e-18
TGME49_206640	hypothetical protein	3664.76	-0.347643	0.0832751	-4.17464	2.98461e-05	7.38864e-05
TGME49_206650	zinc finger, c2h2 type domain-containing protein	51.5898	-0.873413	0.279353	-3.12655	0.0017687	0.00345776
TGME49_206660	hypothetical protein	30.8515	0.507931	0.356813	1.42352	0.154585	0.210568
TGME49_206670	hypothetical protein	6948.27	-0.067327	0.1666	-0.404124	0.686121	0.746982
TGME49_206680	hypothetical protein	617.01	0.578624	0.0913543	6.33385	2.39116e-10	9.14985e-10
TGME49_206690	glideosome-associated protein with multiple-membrane spans GAPM2B	2570.34	-0.0922188	0.108239	-0.851992	0.394218	0.47179
TGME49_206695	hypothetical protein	378.638	-0.485486	0.148409	-3.27127	0.00107065	0.00216303
TGME49_206700	hypothetical protein	398.948	0.967366	0.116294	8.3183	8.92305e-17	5.02276e-16
TGME49_206710	hypothetical protein	801.265	-1.02322	0.0854484	-11.9747	4.82292e-33	4.93911e-32
TGME49_206910	hypothetical protein	0	NA	NA	NA	NA	NA
TGME49_207005	SAG-related sequence SRS48Q	8.34529	0.837641	0.701832	1.19351	0.232671	0.300723
TGME49_207010	SAG-related sequence SRS48K	5.63898	-0.981635	0.876522	-1.11992	0.262747	0.333907
TGME49_207015	hypothetical protein	126.931	4.80492	0.277763	17.2986	4.81786e-67	1.05993e-65
TGME49_207020	hypothetical protein	319.677	1.71474	0.168617	10.1694	2.715e-24	2.07489e-23
TGME49_207030	hypothetical protein	41.0178	0.95816	0.616921	1.55313	0.120391	0.167943
TGME49_207040	hypothetical protein	496.203	0.453975	0.0912213	4.97664	6.46984e-07	1.8934e-06
TGME49_207050	hypothetical protein	8.443	-0.165624	0.617519	-0.268208	0.788539	0.836286
TGME49_207060	ribonucleoside-diphosphate reductase small subunit	6749.89	0.393712	0.124228	3.16927	0.00152822	0.00301579
TGME49_207065	hypothetical protein	270.4	0.280409	0.137051	2.04601	0.0407552	0.0632523
TGME49_207070	glycosyl transferase, putative	559.146	-0.0165002	0.0956149	-0.172569	0.86299	0.892741
TGME49_207080	histone lysine acetyltransferase MYST-B	1125.25	0.283931	0.114306	2.48395	0.0129933	0.0220803
TGME49_207100	hypothetical protein	872.7	1.14204	0.198257	5.76044	8.38962e-09	2.86751e-08
TGME49_207110	hypothetical protein	44.8098	-0.435996	0.656977	-0.663639	0.506921	0.582417
TGME49_207120	Sad1/UNC family protein	2074.54	0.986296	0.0778536	12.6686	8.82756e-37	9.9655e-36
TGME49_207130	SAG-related sequence SRS49A	1770.07	7.86311	0.192446	40.8589	0	0
TGME49_207140	SAG-related sequence SRS49B	441.162	4.35939	0.237903	18.3242	5.30383e-75	1.29223e-73
TGME49_207150	SAG-related sequence SRS49C	446.081	3.83356	0.166599	23.0108	3.6353e-117	1.55347e-115
TGME49_207160	SAG-related sequence SRS49D	9201.48	9.00225	0.159621	56.3978	0	0
TGME49_207170	hypothetical protein	2736.27	0.262514	0.162289	1.61757	0.105755	0.149364
TGME49_207180	indole-3-glycerol phosphate synthase domain-containing protein	730.102	0.0259954	0.12425	0.209218	0.834278	0.868938
TGME49_207200	hypothetical protein	536.038	-0.168362	0.110693	-1.52099	0.128263	0.17789
TGME49_207210	hypothetical protein	7736.35	7.88714	0.168705	46.7512	0	0
TGME49_207230	hypothetical protein	2134.88	1.37602	0.0569027	24.182	3.4412e-129	1.74454e-127
TGME49_207240	hypothetical protein	3193.23	-0.239094	0.107757	-2.21882	0.0264987	0.0426424
TGME49_207250	electron-transfer-flavoprotein, alpha polypeptide	8.59873	-3.04173	0.95684	-3.17893	0.00147819	0.00292555
TGME49_207350	hypothetical protein	372.889	2.63311	0.198191	13.2857	2.80157e-40	3.45936e-39
TGME49_207360	hypothetical protein	3.45468	0.711033	0.934155	0.761151	0.446567	0.524171
TGME49_207370	hypothetical protein	5901.19	0.157146	0.130272	1.20629	0.227706	0.295053
TGME49_207390	coatomer protein complex, gamma sub-unit, putative	947.901	0.0164125	0.0823434	0.199318	0.842014	0.87615
TGME49_207400	hypothetical protein	14242.1	-3.23114	0.0841138	-38.4139	0	0
TGME49_207403	hypothetical protein	4.54613	-4.73348	1.42747	-3.31598	0.000913221	0.00186716
TGME49_207407	hypothetical protein	0.0908127	0.853395	4.08047	0.209141	0.834338	0.868938
TGME49_207410	tetratricopeptide repeat-containing protein	161.279	0.897348	0.167048	5.3718	7.79554e-08	2.4748e-07
TGME49_207420	hypothetical protein	1176.75	0.23888	0.102199	2.3374	0.0194184	0.03198
TGME49_207430	ATP-dependent RNA helicase DDX1, putative	2174.16	-0.166336	0.119245	-1.39492	0.16304	0.22054
TGME49_207440	ribosomal protein RPS4	15328.2	0.63146	0.145461	4.34109	1.4178e-05	3.64704e-05
TGME49_207450	DNA segment, Chr 10, Wayne State University 52, expressed family protein	1335.09	-0.0825539	0.0685847	-1.20368	0.228714	0.296265
TGME49_207460	Rab5B protein	1540.25	-0.524577	0.163693	-3.20464	0.00135231	0.00269339
TGME49_207470	hypothetical protein	132.26	-0.580304	0.181874	-3.19069	0.00141932	0.00281724
TGME49_207480	GCC2 and GCC3 domain-containing protein	3629.14	0.745447	0.212117	3.51432	0.00044088	0.000948711
TGME49_207590	protein phosphatase 2C domain-containing protein	925.566	-0.692238	0.10276	-6.73644	1.62313e-11	6.66733e-11
TGME49_207600	tubulin/FtsZ family, GTPase domain-containing protein	1097.82	-0.0229956	0.10945	-0.210101	0.833589	0.868938
TGME49_207610	rhoptry kinase family protein ROP36 (incomplete catalytic triad)	3.86447	-0.563943	1.03142	-0.546763	0.584542	0.656263
TGME49_207620	pyridine nucleotide-disulfide oxidoreductase domain-containing protein	3445.43	-0.21165	0.0535739	-3.95063	7.79459e-05	0.000183871
TGME49_207630	peptidyl-tRNA hydrolase domain-containing protein	483.33	-0.247606	0.105745	-2.34154	0.0192045	0.031676
TGME49_207640	isoleucyl-tRNA synthetase family protein	2535.03	-0.0467125	0.0837971	-0.557448	0.577221	0.649115
TGME49_207650	OTU family cysteine protease	116.229	4.25275	0.382054	11.1313	8.83681e-29	7.78059e-28
TGME49_207665	kinesin motor domain-containing protein	550.619	0.709621	0.136914	5.18298	2.1837e-07	6.68544e-07
TGME49_207680	suppressor of kinetochore protein 1, putative	1946.01	-0.498553	0.10665	-4.67465	2.94455e-06	8.13072e-06
TGME49_207690	programmed cell death 5 protein	1146.81	-0.156138	0.11058	-1.41199	0.157951	0.214418
TGME49_207700	rhoptry kinase family protein ROP22 (incomplete catalytic triad)	124.808	0.0442726	0.184189	0.240365	0.810047	0.853881
TGME49_207710	phosphatidylinositol synthase, putative	1036.25	2.17484	0.124857	17.4187	5.95638e-68	1.32469e-66
TGME49_207720	hypothetical protein	910.144	-0.215447	0.110544	-1.94898	0.0512976	0.0778381
TGME49_207730	hypothetical protein	1.83702	-2.19327	1.60209	-1.36901	0.170997	0.229816
TGME49_207740	hypothetical protein	0.331641	-0.959674	3.69793	-0.259517	0.795237	0.842076
TGME49_207750	hypothetical protein	1214.58	0.377436	0.089129	4.23472	2.28836e-05	5.7505e-05
TGME49_207760	DnaJ C terminal region domain-containing protein	3310.64	0.625459	0.140222	4.46048	8.17761e-06	2.15448e-05
TGME49_207770	PCI domain-containing protein	2887.5	-0.0111933	0.0899465	-0.124444	0.900964	0.923132
TGME49_207780	hypothetical protein	3.55631	1.68231	1.09665	1.53405	0.125017	0.173831
TGME49_207790	enkurin, putative	11.6056	1.97395	0.53569	3.68488	0.000228814	0.000512509
TGME49_207800	hypothetical protein	1637.35	0.316339	0.105925	2.98644	0.0028225	0.00534012
TGME49_207820	cell-cycle-associated protein kinase MAPK, putative	3289.05	0.496028	0.0589023	8.4212	3.72648e-17	2.13592e-16
TGME49_207830	MORN repeat-containing protein	1141.83	-0.595083	0.110275	-5.39634	6.80151e-08	2.17106e-07
TGME49_207840	ribosomal protein RPS17	13511.7	-0.134372	0.181062	-0.742133	0.458007	0.53595
TGME49_207865	GCC2 and GCC3 domain-containing protein	348.695	1.78992	0.176747	10.127	4.19329e-24	3.17492e-23
TGME49_207875	GCC2 and GCC3 domain-containing protein	423.418	4.25795	0.335233	12.7015	5.80239e-37	6.62366e-36
TGME49_207880	hypothetical protein	3981.46	-1.28163	0.0534447	-23.9805	4.44353e-127	2.19807e-125
TGME49_207900	transcription initiation factor TFIIIB	1624.26	-0.696028	0.0647283	-10.7531	5.7318e-27	4.76405e-26
TGME49_207910	manganese resistance 1 protein, putative	1265.71	-0.722523	0.0730806	-9.88666	4.75642e-23	3.46934e-22
TGME49_207920	hypothetical protein	1070.33	0.577631	0.0808522	7.14429	9.04633e-13	4.04803e-12
TGME49_207930	phosphatidylethanolamine-binding protein	1626.64	-1.2302	0.151577	-8.11598	4.81863e-16	2.60461e-15
TGME49_207940	ribosomal protein S9, putative	817.951	-0.284132	0.0821756	-3.45762	0.000544963	0.00115442
TGME49_207950	hypothetical protein	1134.72	0.20858	0.0876345	2.38011	0.0173076	0.0287532
TGME49_207955	hypothetical protein	7.04127	-0.18526	0.858821	-0.215715	0.82921	0.868808
TGME49_207960	hypothetical protein	1272.27	0.275413	0.076359	3.60682	0.000309971	0.000680286
TGME49_207965	hypothetical protein	4.84783	0.470829	0.944885	0.498292	0.618278	0.686303
TGME49_207970	HEAT repeat-containing protein	302.299	0.0143385	0.118081	0.12143	0.903351	0.924765
TGME49_207980	PIG-P protein	281.112	0.117473	0.146751	0.800491	0.423426	0.501328
TGME49_207990	ribosomal RNA large subunit methyltransferase J protein	1489.25	-0.141576	0.0679701	-2.08291	0.0372592	0.0582921
TGME49_208010	hypothetical protein	1239.83	-0.188502	0.0768913	-2.45154	0.0142247	0.0239699
TGME49_208020	AP2 domain transcription factor AP2Ib-1	440.381	2.10963	0.175423	12.026	2.59584e-33	2.68193e-32
TGME49_208030	microneme protein MIC4	21400.1	-2.02428	0.0452847	-44.7013	0	0
TGME49_208040	aldo-keto reductase	975.518	0.809687	0.096203	8.41644	3.88103e-17	2.22295e-16
TGME49_208050	ABC transporter, putative	1447.51	0.723058	0.227918	3.17245	0.00151156	0.00298581
TGME49_208070	inositol polyphosphate kinase	2635.89	-0.166852	0.163004	-1.02361	0.306021	0.379769
TGME49_208080	hypothetical protein	65.8776	0.0927798	0.29331	0.31632	0.75176	0.804809
TGME49_208090	5-formyltetrahydrofolate cyclo-ligase	242.412	0.3487	0.128878	2.70566	0.0068168	0.0121429
TGME49_208200	PHD-finger domain-containing protein	1856.02	-0.115013	0.115574	-0.995148	0.319664	0.3949
TGME49_208300	hypothetical protein	1199.07	1.11922	0.132149	8.46934	2.46783e-17	1.43057e-16
TGME49_208310	hypothetical protein	1097.08	0.362787	0.136314	2.66141	0.00778147	0.0137473
TGME49_208320	polynucleotide kinase 3 phosphatase	916.558	0.668708	0.0845393	7.91002	2.57344e-15	1.34644e-14
TGME49_208330	hypothetical protein	7.04209	-1.47606	0.767888	-1.92224	0.0545757	0.0823377
TGME49_208340	hypothetical protein	3692.37	0.242901	0.0844718	2.87553	0.00403351	0.00747872
TGME49_208350	hypothetical protein	1143.44	0.155229	0.100296	1.54771	0.121692	0.169584
TGME49_208360	hypothetical protein	341.365	-0.139778	0.121862	-1.14702	0.251374	0.321182
TGME49_208370	myosin heavy chain, putative	11014.8	-1.23367	0.0791502	-15.5865	8.99483e-55	1.55872e-53
TGME49_208380	hypothetical protein	0	NA	NA	NA	NA	NA
TGME49_208390	hypothetical protein	1036.32	0.60659	0.142034	4.27072	1.94839e-05	4.93108e-05
TGME49_208400	hypothetical protein	3698.66	-1.34724	0.232485	-5.79496	6.83365e-09	2.35045e-08
TGME49_208410	hypothetical protein	2000.34	-0.0769504	0.0768543	-1.00125	0.316706	0.3916
TGME49_208420	Sodium:neurotransmitter symporter family protein	4024.68	-0.0811139	0.241593	-0.335746	0.737063	0.792192
TGME49_208430	serine proteinase inhibitor PI-2, putative	225.074	-0.878581	0.231796	-3.79033	0.00015045	0.00034368
TGME49_208440	hypothetical protein	2580.45	0.576897	0.0943489	6.11451	9.68566e-10	3.54663e-09
TGME49_208450	protease inhibitor PI2	11234.1	-3.9292	0.11316	-34.7225	3.60124e-264	4.81858e-262
TGME49_208490	hypothetical protein	1638.02	-0.480643	0.06608	-7.27366	3.49877e-13	1.60794e-12
TGME49_208500	protein phosphatase 2C domain-containing protein	1991.69	-0.552315	0.10605	-5.20805	1.90832e-07	5.87763e-07
TGME49_208510	hypothetical protein	1518.23	-0.538282	0.112974	-4.76466	1.89175e-06	5.31879e-06
TGME49_208530	nicotinate phosphoribosyltransferase	3303.46	0.38493	0.0592354	6.4983	8.12308e-11	3.19213e-10
TGME49_208540	DEAD/DEAH box helicase domain-containing protein	715.048	-0.541027	0.121069	-4.46873	7.8684e-06	2.07703e-05
TGME49_208550	hypothetical protein	2337.43	-1.87648	0.0751917	-24.956	1.83809e-137	1.02058e-135
TGME49_208560	carrier superfamily protein	2228.79	0.945286	0.103324	9.14877	5.75845e-20	3.73316e-19
TGME49_208570	ubiquitin conjugating enzyme E2, putative	6141.56	-0.153164	0.125819	-1.21733	0.22348	0.290538
TGME49_208580	DNA ligase 1, putative	2703.55	0.841626	0.0997772	8.43505	3.31067e-17	1.90966e-16
TGME49_208590	vacuolar ATP synthase subunit 54kD, putative	2216.82	-0.276875	0.101783	-2.72024	0.00652354	0.0116587
TGME49_208710	DNA/RNA non-specific endonuclease	686.256	1.00703	0.108645	9.26907	1.87782e-20	1.24305e-19
TGME49_208718	protein tyrosine phosphatase type IVA A, putative	2525.91	-0.300536	0.111822	-2.68762	0.00719632	0.012766
TGME49_208722	hypothetical protein	932.363	-0.456315	0.142635	-3.19919	0.00137817	0.00274022
TGME49_208730	microneme protein, putative	33931	5.6308	0.0904494	62.2536	0	0
TGME49_208740	microneme protein, putative	45809.8	2.59011	0.0848798	30.515	1.64585e-204	1.46015e-202
TGME49_208750	RWD domain-containing protein	1439.33	0.298895	0.108829	2.74646	0.00602429	0.0108209
TGME49_208760	hypothetical protein	32.0689	-0.106189	0.3963	-0.267952	0.788736	0.836386
TGME49_208770	hypothetical protein	0.94365	4.27209	2.73975	1.5593	0.118925	0.166239
TGME49_208780	ubiquitin-conjugating enzyme subfamily protein	836.269	0.101948	0.103413	0.985831	0.324216	0.399857
TGME49_208790	MC family transporter, putative	2110.45	0.375382	0.0769417	4.87878	1.06745e-06	3.06994e-06
TGME49_208800	mediator complex subunit MED18	1437.72	0.264415	0.0924794	2.85917	0.00424749	0.00783635
TGME49_208810	hypothetical protein	45.5412	2.62627	0.287961	9.12025	7.49484e-20	4.83198e-19
TGME49_208820	1-deoxy-D-xylulose-5-phosphate synthase	926.356	-0.535	0.123275	-4.33991	1.42544e-05	3.6644e-05
TGME49_208830	hypothetical protein	4466.88	-1.94013	0.0746625	-25.9853	7.2527e-149	4.73572e-147
TGME49_208842	DEAD/DEAH box helicase domain-containing protein	3369.4	0.0169822	0.176278	0.096338	0.923252	0.940537
TGME49_208850	SAG-related sequence SRS11	41.2806	-2.5125	0.431864	-5.8178	5.96275e-09	2.05839e-08
TGME49_208910	hypothetical protein	1733.23	-0.666621	0.178569	-3.73312	0.000189124	0.000428072
TGME49_208970	RNA recognition motif-containing protein	3071.18	0.0880022	0.056657	1.55325	0.120365	0.167934
TGME49_208980	hypothetical protein	467.727	0.416516	0.108567	3.8365	0.000124802	0.000287995
TGME49_208990	hypothetical protein	814.666	0.106605	0.111801	0.953525	0.340324	0.416263
TGME49_209000	HECT-domain (ubiquitin-transferase) domain-containing protein	6111.15	-1.06624	0.244156	-4.36706	1.25932e-05	3.26096e-05
TGME49_209005	hypothetical protein	0.862667	-0.731931	2.34998	-0.311463	0.755449	0.808016
TGME49_209010	elongation factor TS protein	458.276	0.40834	0.097383	4.19313	2.75126e-05	6.8442e-05
TGME49_209020	hypothetical protein	320.9	0.188677	0.144841	1.30265	0.192695	0.254948
TGME49_209030	actin ACT1	48558.5	-0.659204	0.137147	-4.80655	1.53559e-06	4.34888e-06
TGME49_209040	hypothetical protein	3.97052	1.80182	1.23383	1.46034	0.144196	0.197637
TGME49_209045	hypothetical protein	16.6602	0.926519	0.430148	2.15395	0.0312438	0.0495457
TGME49_209050	Tyrosine kinase-like (TKL) protein	2189.93	0.2093	0.0993878	2.1059	0.0352133	0.0553245
TGME49_209060	thrombospondin type 1 domain-containing protein	1403.69	1.05981	0.0641368	16.5242	2.45563e-61	4.82961e-60
TGME49_209070	hypothetical protein	1016.44	0.00786245	0.0968712	0.081164	0.935312	0.94974
TGME49_209080	transport protein particle (trapp) component, bet3 protein	1082.19	-0.0354405	0.166286	-0.21313	0.831225	0.868938
TGME49_209090	proteasome maturation factor ump1 protein	1257.34	0.531439	0.15155	3.50668	0.000453732	0.0009738
TGME49_209095	hypothetical protein	708.836	0.395693	0.197856	1.99991	0.0455101	0.0698353
TGME49_209100	PUB domain-containing protein	2946.61	0.430122	0.0588511	7.30865	2.69832e-13	1.24568e-12
TGME49_209108	hypothetical protein	643.555	-0.427786	0.167883	-2.54812	0.0108304	0.0186916
TGME49_209112	hypothetical protein	213.505	-0.466632	0.149931	-3.1123	0.00185635	0.00361699
TGME49_209120	hypothetical protein	467.684	0.0476906	0.143768	0.33172	0.740101	0.794594
TGME49_209130	regulator of chromosome condensation (RCC1) repeat-containing protein	886.263	-0.666272	0.0792829	-8.40374	4.32491e-17	2.47025e-16
TGME49_209140	anti-silencing protein, ASF1 family protein	1559.87	1.52835	0.0888248	17.2064	2.37859e-66	5.12245e-65
TGME49_209150	non-proton pumping type-II NADH dehydrogenase I	2252.81	-0.0748363	0.0668253	-1.11988	0.262764	0.333907
TGME49_209160	myristoyl CoA:protein N-myristoyltransferase	1671.77	0.355006	0.0754193	4.70709	2.51276e-06	6.98778e-06
TGME49_209170	hypothetical protein	1830.58	0.0306077	0.0688585	0.444502	0.65668	0.721764
TGME49_209180	PAN domain-containing protein	76.5791	1.64166	0.240168	6.83544	8.17519e-12	3.4236e-11
TGME49_209190	ABC transporter transmembrane region domain-containing protein	1589.17	0.622325	0.0811597	7.66791	1.74819e-14	8.71641e-14
TGME49_209200	hypothetical protein	2271.95	0.343374	0.0680706	5.04438	4.54986e-07	1.34991e-06
TGME49_209210	hypothetical protein	3348.63	0.0910653	0.068271	1.33388	0.182243	0.242654
TGME49_209240	RNA methyltransferase	631.379	0.175083	0.0925205	1.89237	0.0584422	0.0874918
TGME49_209250	hypothetical protein	11280.2	-0.0164594	0.0420112	-0.391786	0.695216	0.754869
TGME49_209260	cytochrome c oxidase subunit, putative	7106.69	0.356215	0.146695	2.42827	0.0151709	0.0253947
TGME49_209270	hypothetical protein	701.494	-0.496965	0.125174	-3.97019	7.18156e-05	0.000170395
TGME49_209280	hypothetical protein	1683.19	0.012515	0.110743	0.113009	0.910024	0.929878
TGME49_209290	ribosomal protein RPS28	13974.9	-0.227966	0.191121	-1.19278	0.232954	0.301033
TGME49_209300	WD domain, G-beta repeat-containing protein	40.494	0.736935	0.343027	2.14833	0.0316877	0.050162
TGME49_209410	hypothetical protein	42.98	1.38616	0.316186	4.38401	1.16513e-05	3.02764e-05
TGME49_209420	hypothetical protein	4179.71	-0.836236	0.150385	-5.56064	2.68794e-08	8.83212e-08
TGME49_209430	40S ribosomal protein S4, putative	915.912	-0.757849	0.0957801	-7.91239	2.525e-15	1.32279e-14
TGME49_209440	hypothetical protein	2465.01	0.653601	0.281508	2.32179	0.0202443	0.0332583
TGME49_209450	TLD protein	4350.54	-0.0518255	0.0650492	-0.796711	0.425619	0.503318
TGME49_209460	hypothetical protein	409.714	0.926301	0.104818	8.83726	9.80956e-19	6.0245e-18
TGME49_209470	hypothetical protein	11.8807	1.61391	0.530113	3.04447	0.00233093	0.00447122
TGME49_209480	hypothetical protein	3.56772	0.527304	1.70291	0.309649	0.756828	0.809068
TGME49_209485	hypothetical protein	22.3315	1.30124	0.579091	2.24704	0.0246376	0.0398518
TGME49_209490	hypothetical protein	1182.82	-2.10274	0.118085	-17.807	6.23333e-71	1.47468e-69
TGME49_209500	hypothetical protein	4489.68	-0.22406	0.211225	-1.06076	0.288797	0.361362
TGME49_209510	hypothetical protein	6.14256	3.72577	1.10198	3.38099	0.00072226	0.00150539
TGME49_209515	hypothetical protein	1.0718	2.47653	2.88565	0.858223	0.39077	0.468556
TGME49_209520	WD domain, G-beta repeat-containing protein	1467.32	-0.973189	0.191302	-5.08718	3.63425e-07	1.09134e-06
TGME49_209530	hypothetical protein	380.724	-0.0118213	0.110694	-0.106793	0.914953	0.933598
TGME49_209540	hypothetical protein	272.395	-0.372165	0.141521	-2.62975	0.00854467	0.0149885
TGME49_209550	hypothetical protein	394.932	-0.518067	0.138585	-3.73826	0.000185297	0.000419877
TGME49_209560	hypothetical protein	1.00845	4.36129	3.8712	1.1266	0.259912	0.330797
TGME49_209570	suppressor of mitotic defects protein	874.251	0.0635543	0.097434	0.65228	0.514221	0.590056
TGME49_209580	RNA methylase family UPF0020 protein	1326.17	-0.38995	0.0875202	-4.45554	8.36818e-06	2.20113e-05
TGME49_209583	hypothetical protein	0	NA	NA	NA	NA	NA
TGME49_209585	hypothetical protein	2.63676	-0.930042	1.19588	-0.777707	0.436742	0.514682
TGME49_209590	hypothetical protein	0.50624	-1.57101	2.47149	-0.635652	0.525003	0.599983
TGME49_209600	hypothetical protein	7147.55	-0.559416	0.056319	-9.933	2.99114e-23	2.19943e-22
TGME49_209610	oocyst wall protein OWP2	721.39	-0.390703	0.157901	-2.47435	0.013348	0.0226171
TGME49_209620	eukaryotic aspartyl protease superfamily protein	55.2409	3.50158	0.314535	11.1326	8.70934e-29	7.67664e-28
TGME49_209630	hypothetical protein	320.473	-0.338082	0.125567	-2.69244	0.00709312	0.0125966
TGME49_209640	hypothetical protein	208.094	-0.605686	0.153437	-3.94746	7.89862e-05	0.000186056
TGME49_209650	RNA-directed DNA polymerase	1818.16	-0.0155092	0.261882	-0.0592224	0.952775	0.963756
TGME49_209670	hypothetical protein	138.286	-0.334376	0.247199	-1.35266	0.176164	0.23552
TGME49_209680	hypothetical protein	609.702	-0.261225	0.121064	-2.15774	0.030948	0.0491149
TGME49_209690	small nuclear ribonucleoprotein	1245.51	-0.084521	0.109437	-0.772327	0.439921	0.51783
TGME49_209700	hypothetical protein	1445.05	0.649191	0.176731	3.67332	0.00023942	0.00053509
TGME49_209705	hypothetical protein	6.76754	-0.23357	0.695014	-0.336065	0.736822	0.792095
TGME49_209710	ribosomal protein RPL28	663.928	0.72727	0.162457	4.47671	7.58029e-06	2.00617e-05
TGME49_209720	hypothetical protein	1807.66	0.512482	0.180284	2.84264	0.00447412	0.00822577
TGME49_209730	hypothetical protein	1382.99	0.354183	0.0702858	5.03919	4.67516e-07	1.38608e-06
TGME49_209740	hypothetical protein	457.295	-0.480604	0.130833	-3.67342	0.000239323	0.000535019
TGME49_209755	hypothetical protein	17218.1	9.43291	0.11086	85.0887	0	0
TGME49_209770	helicase, putative	488.447	0.35925	0.109537	3.27973	0.00103907	0.00210497
TGME49_209780	hypothetical protein	55.7329	0.135575	0.521266	0.260088	0.794796	0.842076
TGME49_209790	radical SAM domain-containing protein	398.241	-0.188393	0.128729	-1.46348	0.143336	0.196564
TGME49_209800	formate/nitrite transporter protein	3151.14	0.171859	0.0729799	2.35488	0.0185286	0.0306236
TGME49_209810	hypothetical protein	7.22069	4.70677	1.04871	4.48813	7.18497e-06	1.91022e-05
TGME49_209820	syntaxin protein	400.875	0.689205	0.132322	5.20857	1.90305e-07	5.86361e-07
TGME49_209830	myosin heavy chain, putative	285.027	0.168928	0.144487	1.16916	0.242341	0.310906
TGME49_209850	RNA recognition motif-containing protein	4436.15	0.626645	0.104397	6.00249	1.94312e-09	6.93778e-09
TGME49_209860	SRP40, C-terminal domain-containing protein	334.993	-0.461642	0.131167	-3.5195	0.000432355	0.000931595
TGME49_209870	HAD hydrolase, family IIA protein	626.145	-0.310951	0.0929181	-3.3465	0.000818384	0.00168635
TGME49_209880	glutamic acid-rcih protein, putative	4494.83	-0.329078	0.157494	-2.08946	0.0366664	0.0574343
TGME49_209890	hypothetical protein	6326.98	0.101028	0.0728841	1.38615	0.165702	0.223628
TGME49_209900	hypothetical protein	889.942	0.455371	0.131449	3.46424	0.000531741	0.00112846
TGME49_209910	histone H2Bv	11131.5	-0.354711	0.146307	-2.42444	0.0153321	0.0256331
TGME49_209920	PAN domain-containing protein	5.00729	0.342199	0.86408	0.396027	0.692085	0.751997
TGME49_209930	hypothetical protein	574.657	0.0422772	0.113786	0.37155	0.710228	0.767697
TGME49_209940	transporter/permease protein	1098.75	-0.0309418	0.0799039	-0.387238	0.69858	0.757555
TGME49_209945	hypothetical protein	630.198	-0.398523	0.0931778	-4.27701	1.8942e-05	4.80139e-05
TGME49_209950	thioredoxin, putative	5282.28	-0.0881029	0.0798694	-1.10309	0.26999	0.341652
TGME49_209960	glycosyltransferase	2191.37	0.0242449	0.139887	0.173318	0.862402	0.892245
TGME49_209970	Spc97 / Spc98 family protein	1490.53	0.491396	0.10569	4.6494	3.32896e-06	9.13926e-06
TGME49_209985	cAMP-dependent protein kinase	988.365	-0.154884	0.127446	-1.21529	0.224256	0.291247
TGME49_210095	hypothetical protein	10.147	0.652589	0.575119	1.1347	0.256499	0.326861
TGME49_210100	hypothetical protein	0.430474	1.81519	3.42992	0.529223	0.596651	0.66802
TGME49_210210	hypothetical protein	3.44363	1.20232	1.09425	1.09876	0.271872	0.34366
TGME49_210220	hypothetical protein	136.183	-0.813028	0.388711	-2.0916	0.0364744	0.0571628
TGME49_210230	hypothetical protein	1386.12	-0.297611	0.100563	-2.95946	0.00308183	0.00580385
TGME49_210235	hypothetical protein	599.117	0.308033	0.0967471	3.1839	0.00145303	0.00287925
TGME49_210245	hypothetical protein	881.418	-0.240699	0.430272	-0.55941	0.575882	0.647877
TGME49_210255	hypothetical protein	2146.47	0.172953	0.0844216	2.04868	0.0404933	0.0628937
TGME49_210260	NAD-dependent glycerol-3-phosphate dehydrogenase	76.9827	-4.42923	0.467381	-9.4767	2.62462e-21	1.79115e-20
TGME49_210270	hypothetical protein	2181.65	0.673596	0.147169	4.57701	4.71661e-06	1.27812e-05
TGME49_210280	PEK kinase	1010.87	0.916065	0.0986576	9.28529	1.61261e-20	1.07271e-19
TGME49_210300	hypothetical protein	3471.17	0.00573111	0.177655	0.0322598	0.974265	0.981965
TGME49_210310	hypothetical protein	1220.56	-1.21063	0.143946	-8.41028	4.0903e-17	2.34117e-16
TGME49_210320	SAG-related sequence SRS37A	53.6136	-1.33104	0.302158	-4.40512	1.05725e-05	2.75256e-05
TGME49_210330	SAG-related sequence SRS37B	23.9344	2.01353	0.473598	4.25156	2.12286e-05	5.35108e-05
TGME49_210345	hypothetical protein	1036.9	-0.576643	0.241433	-2.38842	0.016921	0.0281683
TGME49_210360	DEAD (Asp-Glu-Ala-Asp) box polypeptide 41 family protein	1217.42	-0.345973	0.0776628	-4.45481	8.39676e-06	2.20794e-05
TGME49_210370	hypothetical protein	5716.41	-2.05072	0.0660447	-31.0505	1.12255e-211	1.05313e-209
TGME49_210380	hypothetical protein	2214.95	-0.635041	0.0827906	-7.67045	1.71399e-14	8.55111e-14
TGME49_210390	WD domain, G-beta repeat-containing protein	580.847	-0.231698	0.095756	-2.41967	0.0155346	0.0259397
TGME49_210400	hypothetical protein	8.42362	-1.0951	1.00864	-1.08572	0.277604	0.349931
TGME49_210408	HMG (high mobility group) box domain-containing protein	11893	0.520457	0.149373	3.48429	0.000493448	0.00105157
TGME49_210412	hypothetical protein	336.822	0.137502	0.151987	0.904699	0.365625	0.443291
TGME49_210420	hypothetical protein	1230.45	-1.07499	0.11101	-9.68371	3.53636e-22	2.49471e-21
TGME49_210430	DnaJ domain-containing protein	3907.85	0.28078	0.13354	2.10259	0.0355017	0.0557133
TGME49_210440	polynucleotide adenylyltransferase	1431.42	-0.142957	0.0817844	-1.74797	0.0804688	0.116741
TGME49_210450	hypothetical protein	107.144	1.14314	0.235474	4.85466	1.20592e-06	3.44997e-06
TGME49_210460	hypothetical protein	0.853928	1.87217	3.04727	0.614376	0.538967	0.613193
TGME49_210470	hypothetical protein	57.6245	6.75276	0.65714	10.276	9.04204e-25	7.01532e-24
TGME49_210478	hypothetical protein	421.53	6.24975	0.2997	20.8533	1.42123e-96	4.75412e-95
TGME49_210482	hypothetical protein	163.163	5.47444	0.311899	17.5519	5.74844e-69	1.31058e-67
TGME49_210490	hypothetical protein	1063.71	0.756216	0.106392	7.10781	1.17902e-12	5.23282e-12
TGME49_210600	KRUF family protein	677.786	5.39619	0.204541	26.382	2.20304e-153	1.46189e-151
TGME49_210678	OTU family cysteine protease	2.04334	1.63185	1.76477	0.924682	0.355132	0.431722
TGME49_210682	hypothetical protein	470.189	-3.82759	0.174707	-21.9087	2.14772e-106	8.04115e-105
TGME49_210690	ribosomal protein RPS6	26912.9	-0.0404037	0.145013	-0.278622	0.780535	0.829984
TGME49_210700	hypothetical protein	4846.48	-0.787872	0.331889	-2.3739	0.0176011	0.0291814
TGME49_210715	hypothetical protein	240.086	-0.33899	0.200117	-1.69396	0.0902737	0.129311
TGME49_210730	ATP-dependent hsl protease ATP-binding subunit hslU, putative	1255.57	-0.238631	0.0829579	-2.87653	0.00402078	0.00746024
TGME49_210740	hypothetical protein	5.79462	0.753096	0.825536	0.912251	0.361637	0.438781
TGME49_210750	Ferredoxin-fold anticodon binding domain-containing protein	551.97	0.202117	0.118531	1.70519	0.0881596	0.126794
TGME49_210760	glutamine amidotransferase-related, putative	852.836	0.62191	0.100875	6.16515	7.04175e-10	2.60185e-09
TGME49_210770	hypothetical protein	122.762	0.523065	0.30737	1.70175	0.0888028	0.127564
TGME49_210778	hemimethylated DNA binding domain-containing protein	1086.83	0.0593741	0.110157	0.538993	0.589891	0.661177
TGME49_210781	ubiquitin carboxyl-terminal hydrolase	3385.99	-0.514436	0.210121	-2.44829	0.0143537	0.0241705
TGME49_210783	hypothetical protein	0.881027	-0.703841	3.1776	-0.221501	0.824703	0.865752
TGME49_210787	Erv1 / Alr family protein	186.234	1.01258	0.225686	4.48668	7.23411e-06	1.92266e-05
TGME49_210790	dihydroorotate dehydrogenase reveal, putative	1231.71	0.71594	0.0682666	10.4874	9.86972e-26	7.88998e-25
TGME49_210800	activator of hsp90 ATPase, putative	899.814	-0.16807	0.180914	-0.929005	0.352886	0.429313
TGME49_210810	hypothetical protein	2462.42	0.203226	0.139597	1.4558	0.145447	0.199284
TGME49_210815	hypothetical protein	0.0908127	0.853395	4.08047	0.209141	0.834338	0.868938
TGME49_210820	hypothetical protein	2500.35	-1.02597	0.0882794	-11.6219	3.18953e-31	3.04835e-30
TGME49_210830	RIO1 family protein	379.99	0.550364	0.130038	4.23232	2.31295e-05	5.81049e-05
TGME49_210840	arginyl-tRNA synthetase family protein	2020.31	0.182671	0.0648753	2.81572	0.00486686	0.00886087
TGME49_210950	oocyst wall protein	33.335	3.22114	0.468185	6.88006	5.98256e-12	2.53397e-11
TGME49_210960	replication factor C subunit 4, putative	757.368	0.333158	0.101232	3.29102	0.000998237	0.00203132
TGME49_210970	hypothetical protein	0.185136	-0.102642	4.0327	-0.0254524	0.979694	0.98549
TGME49_210975	hypothetical protein	109.958	-0.686759	0.311121	-2.20737	0.0272881	0.0437746
TGME49_210980	alternative splicing type 3 and, putative	2173.2	-0.256987	0.0675089	-3.80671	0.000140826	0.000323145
TGME49_210990	hypothetical protein	14.9564	3.68937	0.670911	5.49905	3.8185e-08	1.24467e-07
TGME49_211000	hypothetical protein	205.714	3.22316	0.195184	16.5134	2.9388e-61	5.76599e-60
TGME49_211010	hypothetical protein	4381.27	-0.439357	0.0629745	-6.97675	3.02091e-12	1.30389e-11
TGME49_211015	hypothetical protein	569.862	-0.0173851	0.115709	-0.150249	0.880568	0.907487
TGME49_211020	RNA recognition motif-containing protein	886.977	-0.218843	0.183711	-1.19123	0.233562	0.301635
TGME49_211030	hypothetical protein	4335.5	1.02663	0.131033	7.83491	4.69196e-15	2.42225e-14
TGME49_211040	Sec61beta family protein	4655.18	0.215651	0.185231	1.16422	0.244334	0.313264
TGME49_211050	ATPase, AAA family protein	34.0093	3.81558	0.449931	8.48037	2.24487e-17	1.3041e-16
TGME49_211060	hypothetical protein	0	NA	NA	NA	NA	NA
TGME49_211070	hypothetical protein	0	NA	NA	NA	NA	NA
TGME49_211080	hypothetical protein	0	NA	NA	NA	NA	NA
TGME49_211090	aminotransferase, class V superfamily protein	1723.63	0.147272	0.0762847	1.93055	0.0535383	0.0809222
TGME49_211150	hypothetical protein	2364.2	0.213211	0.151004	1.41195	0.157963	0.214418
TGME49_211220	hypothetical protein	884.405	-0.0733014	0.0917888	-0.798588	0.424529	0.502394
TGME49_211230	eukaryotic initiation factor-2B, alpha subunit, putative	2188.7	-0.431339	0.0642302	-6.71552	1.874e-11	7.65545e-11
TGME49_211240	peptidyl-tRNA hydrolase, putative	528.247	0.243118	0.120747	2.01346	0.0440668	0.0678116
TGME49_211250	hypothetical protein	4007.18	-0.46306	0.116176	-3.98584	6.72423e-05	0.000159823
TGME49_211260	rhoptry kinase family protein ROP26 (incomplete catalytic triad)	14417.1	0.0950257	0.0883291	1.07581	0.28201	0.354539
TGME49_211270	sushi domain (scr repeat) domain-containing protein	6392.2	-0.444599	0.106484	-4.17528	2.97616e-05	7.36996e-05
TGME49_211280	hypothetical protein	180.24	-2.85423	0.247742	-11.521	1.03391e-30	9.72207e-30
TGME49_211290	rhoptry protein ROP15	10548.9	-1.72562	0.0601349	-28.6959	4.29531e-181	3.50584e-179
TGME49_211300	DUF74 family protein, putative	416.019	0.134806	0.152949	0.881382	0.378111	0.455587
TGME49_211310	hypothetical protein	1420.06	-0.111866	0.131175	-0.852802	0.393769	0.471391
TGME49_211320	hypothetical protein	18.6709	2.81234	0.559691	5.0248	5.03949e-07	1.48868e-06
TGME49_211330	methionine aminopeptidase	241.877	1.00975	0.151657	6.65813	2.77328e-11	1.12224e-10
TGME49_211340	hypothetical protein	3507.91	0.0342046	0.169306	0.202029	0.839894	0.874279
TGME49_211350	CBS domain-containing protein	2412.43	-0.85875	0.10168	-8.44559	3.02503e-17	1.74861e-16
TGME49_211360	hypothetical protein	12.1336	-2.2107	0.675693	-3.27176	0.0010688	0.00216036
TGME49_211370	tetratricopeptide repeat-containing protein	49.6037	6.31308	0.62872	10.0412	1.0048e-23	7.51027e-23
TGME49_211380	hypothetical protein	1.49825	4.95248	2.38538	2.07618	0.0378771	0.0591567
TGME49_211385	hypothetical protein	20.8808	5.0193	0.737458	6.80622	1.00195e-11	4.16391e-11
TGME49_211390	hypothetical protein	219.678	1.07872	0.168092	6.41745	1.38577e-10	5.36303e-10
TGME49_211400	DEAD/DEAH box helicase domain-containing protein	477.686	-0.331819	0.152242	-2.17954	0.0292913	0.0467584
TGME49_211410	translation initiation factor sui1 protein	985.118	0.224752	0.0781081	2.87744	0.00400915	0.00744543
TGME49_211420	RNA recognition motif-containing protein	5619.22	-0.149301	0.0870764	-1.7146	0.0864193	0.124533
TGME49_211430	leucine rich repeat-containing protein	44.7055	0.900219	0.404051	2.22798	0.0258818	0.0417155
TGME49_211440	hypothetical protein	1747.26	0.543567	0.112175	4.84573	1.26149e-06	3.60135e-06
TGME49_211450	hypothetical protein	547.961	0.649108	0.124255	5.22401	1.75089e-07	5.41932e-07
TGME49_211460	hypothetical protein	3365.75	-1.19894	0.105296	-11.3864	4.8877e-30	4.47236e-29
TGME49_211470	Fcf2 pre-rRNA processing protein	147.468	-0.252648	0.170874	-1.47856	0.139257	0.191673
TGME49_211480	GTP-binding protein engA, putative	723.445	-0.141946	0.0875029	-1.62218	0.104765	0.14817
TGME49_211600	hypothetical protein	2453.87	-1.85399	0.139809	-13.2609	3.90082e-40	4.78774e-39
TGME49_211610	hypothetical protein	1301.23	-1.79694	0.0837267	-21.462	3.52963e-102	1.25256e-100
TGME49_211630	hypothetical protein	7272.89	-2.63622	0.0698304	-37.7517	0	0
TGME49_211640	hypothetical protein	2655.53	-0.442801	0.218954	-2.02235	0.0431404	0.0665744
TGME49_211650	hypothetical protein	1396.39	-0.373033	0.0900402	-4.14297	3.42841e-05	8.44888e-05
TGME49_211660	hypothetical protein	122.93	-1.41678	0.204393	-6.93165	4.15963e-12	1.7794e-11
TGME49_211670	S1 RNA binding domain-containing protein	1427.02	-0.596359	0.0806492	-7.39448	1.4196e-13	6.70141e-13
TGME49_211675	hypothetical protein	25.3006	1.71949	0.384153	4.47606	7.60316e-06	2.01157e-05
TGME49_211680	protein disulfide isomerase	27134.9	0.310181	0.146233	2.12114	0.0339097	0.05341
TGME49_211690	AAA family protein	1739.66	-0.0310867	0.0873177	-0.356019	0.721827	0.777865
TGME49_211695	hypothetical protein	225.109	-2.32162	0.166694	-13.9274	4.31581e-44	5.89057e-43
TGME49_211700	hypothetical protein	2206.23	-1.01988	0.135528	-7.52525	5.26177e-14	2.54423e-13
TGME49_211710	TB2/DP1, HVA22 family protein	3377.74	-0.163439	0.104058	-1.57066	0.116263	0.162879
TGME49_211720	AP2 domain transcription factor AP2IV-5	6067.64	-0.835094	0.17483	-4.77661	1.78277e-06	5.01929e-06
TGME49_211730	histone lysine methyltransferase SET8	2984.72	1.23852	0.190198	6.51173	7.42909e-11	2.92364e-10
TGME49_211850	hypothetical protein	1882.47	-1.10713	0.100273	-11.0412	2.41846e-28	2.09994e-27
TGME49_211860	hypothetical protein	1491.58	-0.361679	0.0862902	-4.19142	2.77209e-05	6.88971e-05
TGME49_211870	LSU ribosomal protein L18P, putative	386.963	-0.279386	0.151571	-1.84327	0.0652896	0.0966788
TGME49_211880	hypothetical protein	93.8094	-0.874673	0.31207	-2.80281	0.00506592	0.00920277
TGME49_211890	RAP domain-containing protein	1602.3	-0.723995	0.314768	-2.30009	0.0214432	0.0350951
TGME49_211910	kinesin-related protein 3A, putative	85.8429	5.99679	0.450516	13.3109	2.00023e-40	2.4887e-39
TGME49_211920	hypothetical protein	0	NA	NA	NA	NA	NA
TGME49_212030	hypothetical protein	1.1971	2.42146	2.89136	0.837482	0.402322	0.48015
TGME49_212045	hypothetical protein	3.26509	4.11858	1.4397	2.86072	0.00422674	0.00780512
TGME49_212060	hypothetical protein	15.1902	5.80422	1.03095	5.62996	1.80249e-08	6.00978e-08
TGME49_212075	hypothetical protein	34.9055	5.11711	0.580587	8.81369	1.21092e-18	7.39233e-18
TGME49_212090	hypothetical protein	1498.46	-0.517365	0.0680039	-7.60787	2.78643e-14	1.36923e-13
TGME49_212100	ThiF family protein	497.423	-0.38372	0.102082	-3.75895	0.00017063	0.000388043
TGME49_212110	histone lysine demethylase JMJD5	279.344	0.0105085	0.16787	0.0625988	0.950086	0.961513
TGME49_212130	phospholipase, patatin family protein	2049.02	-0.27292	0.109221	-2.49877	0.0124624	0.02126
TGME49_212140	hypothetical protein	1842.26	0.56877	0.120931	4.70325	2.56052e-06	7.11818e-06
TGME49_212145	hypothetical protein	21.939	-0.866738	0.62125	-1.39515	0.16297	0.220481
TGME49_212150	hypothetical protein	1304.5	-0.131161	0.138948	-0.94396	0.34519	0.42152
TGME49_212160	hypothetical protein	179.037	-0.930769	0.152178	-6.1163	9.57708e-10	3.51002e-09
TGME49_212170	GIY-YIG catalytic domain-containing protein	1342.35	0.928925	0.103541	8.97153	2.9243e-19	1.83742e-18
TGME49_212180	hypothetical protein	112.618	2.0765	0.302754	6.85871	6.94854e-12	2.9234e-11
TGME49_212190	RNA recognition motif-containing protein	4150.59	0.524791	0.0757875	6.92451	4.37485e-12	1.8695e-11
TGME49_212200	hypothetical protein	1266.32	-0.0514527	0.0792839	-0.648968	0.516359	0.59201
TGME49_212210	hypothetical protein	1743.27	-1.07442	0.0768752	-13.9761	2.18026e-44	2.99584e-43
TGME49_212220	hypothetical protein	5134.2	1.0406	0.118325	8.79445	1.43752e-18	8.75597e-18
TGME49_212240	beta-1 tubulin, putative	64.5098	0.482414	0.27264	1.76942	0.0768243	0.111991
TGME49_212250	XPG N-terminal domain-containing protein	4025.66	-0.536475	0.0590122	-9.09092	9.82049e-20	6.30148e-19
TGME49_212260	Sjogren's syndrome/scleroderma autoantigen 1 (Autoantigen p27) protein	1529.56	0.229486	0.0998269	2.29884	0.0215143	0.0352044
TGME49_212270	hypothetical protein	13937.1	-2.17983	0.106853	-20.4002	1.66421e-92	5.12577e-91
TGME49_212275	hypothetical protein	285.831	3.40357	0.197629	17.222	1.81467e-66	3.91834e-65
TGME49_212280	hypothetical protein	55.3418	-0.141413	0.260708	-0.542418	0.587531	0.658984
TGME49_212290	ribosomal protein RPS19	11807.2	-0.550885	0.194155	-2.83735	0.00454896	0.00835102
TGME49_212300	hypothetical protein	12153.6	-1.7875	0.058308	-30.6562	2.1849e-206	2.00372e-204
TGME49_212310	vacuolar ATP synthetase	5557.17	-0.416789	0.158206	-2.63447	0.00842699	0.0148012
TGME49_212410	dense granule protein GRA11	95.9128	0.588068	0.247342	2.37756	0.0174278	0.0289294
TGME49_212420	hypothetical protein	21.3979	0.166935	0.506968	0.329281	0.741943	0.796179
TGME49_212710	phenylalanine-4-hydroxylase	14.5315	-2.05896	0.616148	-3.34167	0.000832767	0.0017134
TGME49_212725	hypothetical protein	899.741	-0.00060363	0.0902431	-0.00668893	0.994663	0.996494
TGME49_212735	hypothetical protein	480.335	0.850703	0.169506	5.01871	5.20195e-07	1.53445e-06
TGME49_212740	aromatic amino acid hydrolase AAH2	18.077	2.90125	0.48865	5.93727	2.8981e-09	1.02134e-08
TGME49_212760	hypothetical protein	358.168	-0.0218486	0.129051	-0.169302	0.865559	0.894945
TGME49_212770	hypothetical protein	6849.16	-0.647622	0.0524762	-12.3412	5.43093e-35	5.87894e-34
TGME49_212775	hypothetical protein	1.01971	-1.0948	1.76341	-0.620843	0.534703	0.608936
TGME49_212780	hypothetical protein	2582.83	0.120364	0.183334	0.656528	0.511485	0.587164
TGME49_212800	hypothetical protein	575.328	1.28306	0.130409	9.83869	7.67006e-23	5.55484e-22
TGME49_212810	hypothetical protein	1026.84	3.29202	0.148921	22.1057	2.78396e-108	1.0769e-106
TGME49_212820	ubiquitin family protein	1794.67	0.158139	0.081198	1.94757	0.0514662	0.0780649
TGME49_212830	expressed protein JLP1	7.89004	-0.865411	0.862166	-1.00376	0.315493	0.390219
TGME49_212840	HIT zinc finger protein	1310.66	1.16323	0.0719398	16.1695	8.27473e-59	1.54197e-57
TGME49_212850	hypothetical protein	2409.96	0.0596342	0.0677542	0.880155	0.378776	0.456252
TGME49_212860	hypothetical protein	1794.07	0.606285	0.0716968	8.45624	2.76143e-17	1.59963e-16
TGME49_212880	surface antigen repeat-containing protein	7419.8	-0.301233	0.17638	-1.70786	0.0876618	0.12619
TGME49_212900	hypothetical protein	3882.77	-1.11213	0.111898	-9.93874	2.82382e-23	2.07827e-22
TGME49_212910	rhomboid protease ROM3	1.94969	-1.0846	1.39898	-0.775281	0.438174	0.516146
TGME49_212920	hypothetical protein	583.288	0.760997	0.105432	7.2179	5.27964e-13	2.39936e-12
TGME49_212930	NifU family domain-containing protein	465.439	0.135359	0.119271	1.13489	0.256422	0.326814
TGME49_212937	hypothetical protein	0.908119	-0.881365	2.33107	-0.378095	0.70536	0.763244
TGME49_212940	hypothetical protein	539.272	0.750529	0.135847	5.52483	3.2981e-08	1.07762e-07
TGME49_212950	ADP-ribosylation factor family protein 2, putative	596.713	-0.254102	0.125392	-2.02646	0.0427179	0.0659973
TGME49_212955	hypothetical protein	225.881	-0.202087	0.215809	-0.936417	0.349059	0.425622
TGME49_212960	hypothetical protein	1146.77	-0.465554	0.0892613	-5.21563	1.83195e-07	5.66162e-07
TGME49_212970	protein kinase (incomplete catalytic triad)	833.973	2.92895	0.117726	24.8793	1.246e-136	6.73498e-135
TGME49_212980	hypothetical protein	15373.6	-0.685705	0.0469052	-14.619	2.12628e-48	3.20789e-47
TGME49_212990	hypothetical protein	2285.3	-1.05679	0.0711539	-14.8522	6.7288e-50	1.04412e-48
TGME49_213000	replication factor C, subunit 5, putative	524.468	0.50145	0.138577	3.61856	0.000296244	0.000653321
TGME49_213010	hypothetical protein	1546.38	0.0616542	0.0826633	0.745847	0.45576	0.533703
TGME49_213020	hypothetical protein	645.046	0.274023	0.0919709	2.97945	0.00288768	0.00545458
TGME49_213030	hypothetical protein	2731.07	0.339429	0.0928292	3.65649	0.000255688	0.00056818
TGME49_213040	hypothetical protein	1735.74	-0.526426	0.121422	-4.3355	1.45427e-05	3.73497e-05
TGME49_213050	hypothetical protein	6451.15	-2.24587	0.117918	-19.0461	7.07938e-81	1.85198e-79
TGME49_213060	WD domain, G-beta repeat-containing protein	3136.17	-0.855859	0.145649	-5.87616	4.19884e-09	1.4652e-08
TGME49_213065	hypothetical protein	237.294	-0.499124	0.127567	-3.91263	9.12965e-05	0.000213391
TGME49_213067	hypothetical protein	5324.6	1.30291	0.0464937	28.0234	8.43521e-173	6.37483e-171
TGME49_213069	hypothetical protein	187.645	-0.413996	0.206811	-2.0018	0.0453059	0.0695611
TGME49_213072	Sec1 family protein	1559.97	-0.281864	0.0800983	-3.51898	0.000433214	0.000932952
TGME49_213100	hypothetical protein	203.206	-0.468728	0.167351	-2.80086	0.00509667	0.00925466
TGME49_213115	hypothetical protein	216.213	-1.26012	0.168967	-7.45778	8.79908e-14	4.19009e-13
TGME49_213240	hypothetical protein	930.943	0.14943	0.0783576	1.90703	0.0565173	0.0850114
TGME49_213255	hypothetical protein	599.762	-0.107954	0.188308	-0.573287	0.566451	0.639205
TGME49_213280	SAG-related sequence SRS25	13291.1	-2.44025	0.156844	-15.5585	1.39316e-54	2.40401e-53
TGME49_213290	hypothetical protein	11.8541	-0.437058	0.628742	-0.69513	0.486974	0.565228
TGME49_213300	hypothetical protein	1308.34	0.217944	0.148033	1.47227	0.140949	0.193576
TGME49_213310	hypothetical protein	1184.52	0.691589	0.107827	6.41386	1.41881e-10	5.48571e-10
TGME49_213325	TBC domain-containing protein	1990.66	0.138337	0.190292	0.726973	0.467242	0.545584
TGME49_213340	GMC oxidoreductase	43.9239	2.17281	0.289668	7.50103	6.33203e-14	3.04549e-13
TGME49_213350	ribosomal protein RPS15	11264.3	-0.18732	0.182949	-1.02389	0.305887	0.379719
TGME49_213360	leucine rich repeat-containing protein	0.939225	-2.45649	2.81521	-0.872578	0.382893	0.460804
TGME49_213370	formin FRM3	2193.96	-0.106578	0.127664	-0.834828	0.403814	0.48165
TGME49_213380	hypothetical protein	0.188646	-0.126391	4.03068	-0.0313572	0.974985	0.982448
TGME49_213388	hypothetical protein	929.311	-0.228896	0.112989	-2.02583	0.0427824	0.0660844
TGME49_213392	surface antigen repeat-containing protein	5087.95	-0.27023	0.14915	-1.8118	0.0700177	0.103007
TGME49_213400	zinc finger (CCCH type) motif-containing protein	1902.98	-0.421107	0.0607092	-6.93646	4.02036e-12	1.72163e-11
TGME49_213410	small nuclear ribonucleoprotein f (snrnp-f), putative	2372	0.525648	0.149454	3.51712	0.000436249	0.000938994
TGME49_213415	hypothetical protein	189.661	0.276089	0.185666	1.48702	0.13701	0.188866
TGME49_213420	RAP domain-containing protein	558.802	0.141954	0.150487	0.943295	0.34553	0.421746
TGME49_213430	hypothetical protein	0	NA	NA	NA	NA	NA
TGME49_213445	hypothetical protein	2031.4	3.39341	0.121197	27.9991	1.66595e-172	1.24747e-170
TGME49_213460	hypothetical protein	1393.85	3.52181	0.0962586	36.587	4.60373e-293	7.51514e-291
TGME49_213480	hypothetical protein	590.679	4.56488	0.176457	25.8697	1.46259e-147	9.25403e-146
TGME49_213490	hypothetical protein	780.198	-0.138336	0.121052	-1.14278	0.253131	0.323124
TGME49_213520	peptidase M20D, amidohydrolase	1782.36	0.0715075	0.0840214	0.851063	0.394734	0.472245
TGME49_213530	hypothetical protein	20.8377	-0.567081	0.412014	-1.37636	0.168709	0.227255
TGME49_213550	DHHC zinc finger domain-containing protein	2371.92	-0.602233	0.0655808	-9.18307	4.18956e-20	2.72906e-19
TGME49_213560	hypothetical protein	18.909	-0.217466	0.482352	-0.450845	0.652101	0.71742
TGME49_213570	hypothetical protein	3299.4	0.361274	0.111057	3.25306	0.0011417	0.00229577
TGME49_213580	hypothetical protein	9296.25	-0.146338	0.192269	-0.761109	0.446592	0.524171
TGME49_213590	hypothetical protein	2691.99	-0.12024	0.122304	-0.98313	0.325543	0.401144
TGME49_213600	hypothetical protein	481.76	-0.859919	0.100138	-8.58735	8.89945e-18	5.25215e-17
TGME49_213610	hypothetical protein	9105.29	0.325537	0.103455	3.14667	0.00165143	0.00324092
TGME49_213620	ABC1 family protein	539.506	-0.369328	0.192378	-1.9198	0.054883	0.082786
TGME49_213635	hypothetical protein	390.354	-1.59108	0.15678	-10.1485	3.36541e-24	2.56475e-23
TGME49_213650	ATP-binding domain 1 family protein	1550.93	-0.636052	0.0723796	-8.78772	1.5263e-18	9.28984e-18
TGME49_213660	zinc finger (CCCH type) motif-containing protein	26590.7	0.990102	0.169916	5.82701	5.64302e-09	1.95328e-08
TGME49_213670	hypothetical protein	1630.75	0.1213	0.068006	1.78367	0.0744769	0.108822
TGME49_213680	MmgE/PrpD family protein	539.096	-0.373668	0.102436	-3.6478	0.000264491	0.000585987
TGME49_213690	ring box protein 1 family protein	783.587	0.180196	0.153538	1.17362	0.240546	0.309041
TGME49_213700	hypothetical protein	681.091	3.292	0.117304	28.0638	2.70748e-173	2.06527e-171
TGME49_213710	WD domain, G-beta repeat-containing protein	1916.15	1.04908	0.12726	8.24356	1.67159e-16	9.26241e-16
TGME49_213720	hypothetical protein	218.336	2.77087	0.181774	15.2435	1.81918e-52	2.99962e-51
TGME49_213730	lanthionine synthetase C family protein	3737.72	-0.118989	0.0684359	-1.7387	0.0820879	0.118942
TGME49_213740	hypothetical protein	1062.12	-0.377102	0.105406	-3.57761	0.000346751	0.000756328
TGME49_213746	hypothetical protein	402.571	-0.410017	0.144972	-2.82826	0.0046802	0.00855156
TGME49_213748	hypothetical protein	145.016	-0.283344	0.168444	-1.68213	0.0925444	0.132285
TGME49_213752	herpesviridae ul52/ul70 dna primase	459.826	1.65985	0.148012	11.2143	3.46994e-29	3.09865e-28
TGME49_213760	hypothetical protein	11.4102	0.428731	0.514268	0.833671	0.404466	0.482075
TGME49_213770	Superkiller viralicidic activity 2 family 2, putative	1380.64	-0.456987	0.0813373	-5.61842	1.92717e-08	6.40714e-08
TGME49_213780	radical SAM domain-containing protein	467.822	2.49615	0.116668	21.3953	1.47635e-101	5.17166e-100
TGME49_213790	hypothetical protein	1786.5	0.158166	0.0950334	1.66432	0.0960482	0.136647
TGME49_213800	protein phosphatase 2b regulatory subunit, putative	2863.53	-0.154318	0.138821	-1.11164	0.266294	0.337866
TGME49_213810	iron-sulfur cluster protein ISCA	707.534	-0.981499	0.0899129	-10.9161	9.65414e-28	8.24237e-27
TGME49_213820	hypothetical protein	1957.81	0.420128	0.100163	4.19443	2.7356e-05	6.80939e-05
TGME49_213830	Ufm1-conjugating enzyme 1, putative	1185.04	0.644478	0.134251	4.80056	1.5822e-06	4.47779e-06
TGME49_213840	hypothetical protein	2.92485	2.47904	1.10315	2.24724	0.0246245	0.0398386
TGME49_213850	MORN repeat-containing protein	15.9146	0.915437	0.620889	1.4744	0.140375	0.19295
TGME49_213860	hypothetical protein	3.46872	1.85641	1.25588	1.47818	0.13936	0.191751
TGME49_213870	UBA/TS-N domain-containing protein	1854.36	0.12334	0.0612531	2.01361	0.0440509	0.0678069
TGME49_213880	hypothetical protein	393.383	2.30586	0.11229	20.5348	1.05239e-93	3.40859e-92
TGME49_213885	hypothetical protein	60.3827	-0.250521	0.235683	-1.06296	0.2878	0.360471
TGME49_213890	Myb family DNA-binding domain-containing protein	1033.48	-0.162181	0.0974011	-1.66509	0.0958957	0.136502
TGME49_213900	regulator of chromosome condensation RCC1	4727.19	-0.0282146	0.130191	-0.216717	0.828429	0.868213
TGME49_213910	hypothetical protein	1030.35	0.501217	0.0795426	6.30124	2.95279e-10	1.12253e-09
TGME49_213920	hypothetical protein	4157.86	-0.393795	0.058586	-6.72166	1.79671e-11	7.35075e-11
TGME49_213930	3' exoribonuclease family, domain 1 domain-containing protein	890.389	-0.134165	0.0804043	-1.66863	0.0951908	0.135688
TGME49_213940	CHCH domain-containing protein	7550.92	-1.32176	0.13842	-9.54888	1.31101e-21	9.05281e-21
TGME49_213950	hypothetical protein	1090.36	0.608851	0.0856652	7.10733	1.18307e-12	5.24509e-12
TGME49_213960	hypothetical protein	0	NA	NA	NA	NA	NA
TGME49_213970	ribosomal RNA small subunit methyltransferase B, putative	1215.6	-0.312888	0.0729245	-4.29058	1.7821e-05	4.52991e-05
TGME49_214070	hypothetical protein	25.3922	-2.69786	0.531126	-5.07951	3.78413e-07	1.13344e-06
TGME49_214080	toxofilin	6588.7	-0.864044	0.141417	-6.10989	9.97028e-10	3.64594e-09
TGME49_214090	signal peptidase	8536.2	-0.235599	0.249407	-0.944637	0.344844	0.421287
TGME49_214100	hypothetical protein	4581.34	0.131568	0.118289	1.11225	0.26603	0.337584
TGME49_214110	protein yipf5, putative	1461.1	-0.0329355	0.0756993	-0.435083	0.663502	0.727576
TGME49_214115	hypothetical protein	0.345688	-1.01655	2.65843	-0.382387	0.702175	0.760301
TGME49_214120	hypothetical protein	689.7	-0.435298	0.127504	-3.41398	0.00064021	0.00134467
TGME49_214130	hypothetical protein	1468.64	0.151065	0.125177	1.2068	0.227507	0.294921
TGME49_214140	hypothetical protein	8073.18	-0.197606	0.073018	-2.70627	0.00680447	0.0121236
TGME49_214150	mitochondrial inner membrane translocase subunit TIM17, putative	581.049	0.000751147	0.0955126	0.00786438	0.993725	0.995799
TGME49_214160	hypothetical protein	0	NA	NA	NA	NA	NA
TGME49_214170	hypothetical protein	1156.63	0.409521	0.0686706	5.96357	2.46791e-09	8.74647e-09
TGME49_214180	ENTH domain-containing protein	3973.98	-0.444666	0.073546	-6.04608	1.48409e-09	5.34324e-09
TGME49_214190	SAG-related sequence SRS46	78.5899	1.8958	0.252282	7.51461	5.70821e-14	2.75683e-13
TGME49_214200	WD domain, G-beta repeat-containing protein	1097.9	0.0428852	0.0701155	0.611636	0.540779	0.614655
TGME49_214210	rRNA pseudouridine synthase	4619.02	0.454921	0.110964	4.0997	4.13681e-05	0.00010085
TGME49_214220	hypothetical protein	18372.6	-0.0295365	0.165026	-0.178982	0.857952	0.888994
TGME49_214230	Dopey, N-terminal domain-containing protein	1281.16	-0.690523	0.114097	-6.05209	1.42979e-09	5.15912e-09
TGME49_214240	bromodomain-containing protein	2323.46	-0.502113	0.145118	-3.46004	0.000540098	0.00114472
TGME49_214250	hypothetical protein	3443.96	-0.203056	0.179634	-1.13039	0.258314	0.32902
TGME49_214260	alpha-glucan water dikinase 1, putative	3419.33	0.13235	0.194166	0.681632	0.495472	0.572712
TGME49_214270	translation initiation factor IF-2, putative	4445	0.934849	0.053949	17.3284	2.87355e-67	6.33891e-66
TGME49_214280	phosphoadenosine phosphosulfate reductase family protein	871.608	-0.696473	0.0782256	-8.90339	5.41666e-19	3.36204e-18
TGME49_214290	DJ-1 family protein	2790.39	0.316009	0.139858	2.2595	0.0238524	0.0387044
TGME49_214295	hypothetical protein	7.6097	1.20859	0.655713	1.84317	0.065304	0.0966826
TGME49_214300	hypothetical protein	3590.86	-0.149022	0.124103	-1.20079	0.229832	0.297477
TGME49_214310	hypothetical protein	921.692	-0.525604	0.112757	-4.66139	3.14087e-06	8.65489e-06
TGME49_214320	facilitative glucose transporter GT1	13695.1	0.836646	0.0476879	17.5442	6.58837e-69	1.49789e-67
TGME49_214330	DnaJ domain-containing protein	0	NA	NA	NA	NA	NA
TGME49_214340	hypothetical protein	1011.96	-0.177027	0.122455	-1.44565	0.148275	0.202818
TGME49_214350	GTP-binding protein, putative	2098.5	0.0319385	0.13873	0.230221	0.81792	0.860123
TGME49_214370	hypothetical protein	1080.12	-0.25185	0.107235	-2.34858	0.0188452	0.0311239
TGME49_214380	hypothetical protein	371.432	-0.506697	0.168674	-3.004	0.00266452	0.00506351
TGME49_214385	hypothetical protein	73.7639	-0.664599	0.221405	-3.00173	0.00268449	0.0050979
TGME49_214390	hypothetical protein	135.266	-0.827453	0.202346	-4.0893	4.32678e-05	0.00010523
TGME49_214400	hypothetical protein	513.832	-0.969533	0.105412	-9.19757	3.66124e-20	2.39448e-19
TGME49_214410	hypothetical protein	7571.36	-0.0343162	0.0651038	-0.5271	0.598124	0.669119
TGME49_214420	hypothetical protein	116.067	-2.13357	0.302863	-7.04467	1.85905e-12	8.14472e-12
TGME49_214430	hypothetical protein	553.204	-0.25341	0.096216	-2.63376	0.00844461	0.0148289
TGME49_214440	4'-phosphopantetheinyl transferase superfamily protein	8954.53	-1.29359	0.0850515	-15.2095	3.05858e-52	5.00283e-51
TGME49_214470	Ulp1 protease family, C-terminal catalytic domain-containing protein	1110.06	-0.142458	0.0830786	-1.71474	0.0863926	0.124516
TGME49_214480	replication factor a protein 3 protein	1039.8	0.0475811	0.126655	0.375674	0.707159	0.764988
TGME49_214490	peptidase M16 inactive domain-containing protein	1275.35	0.513907	0.0777575	6.6091	3.8667e-11	1.54858e-10
TGME49_214500	ankyrin repeat-containing protein	829.419	0.233995	0.0773576	3.02485	0.00248756	0.00475008
TGME49_214510	hypothetical protein	139.704	3.4726	0.219526	15.8187	2.31386e-56	4.13255e-55
TGME49_214520	general transcription factor IIH polypeptide 4 GTF2H4	773.885	-0.018685	0.0794339	-0.235226	0.814033	0.857197
TGME49_214530	DnaJ domain-containing protein	1710.96	-0.24818	0.0984653	-2.52049	0.0117193	0.0201163
TGME49_214540	hypothetical protein	1726.15	0.918633	0.0937061	9.80334	1.08922e-22	7.83967e-22
TGME49_214545	hypothetical protein	18.4321	2.8376	0.564415	5.0275	4.96921e-07	1.46952e-06
TGME49_214550	hypothetical protein	2.36765	3.01364	1.6232	1.8566	0.0633675	0.09414
TGME49_214560	hypothetical protein	2397.35	0.924559	0.107888	8.56959	1.03856e-17	6.11153e-17
TGME49_214570	hypothetical protein	3.1467	-0.128361	1.17373	-0.109361	0.912916	0.931869
TGME49_214575	hypothetical protein	335.172	-3.06972	0.169525	-18.1078	2.76511e-73	6.6379e-72
TGME49_214580	tetratricopeptide repeat-containing protein	54.8509	2.81645	0.308752	9.12203	7.3727e-20	4.76076e-19
TGME49_214590	micro-fibrillar-associated protein 1	2177.52	0.115262	0.0674562	1.7087	0.0875073	0.12599
TGME49_214600	hypothetical protein	3609.69	-0.35747	0.184762	-1.93475	0.0530204	0.0801839
TGME49_214610	hypothetical protein	1976.32	-0.164261	0.168864	-0.972741	0.330682	0.406113
TGME49_214620	hypoxia- inducible factor prolyl hydroxylase (phd2), putative	1416.38	-0.0376937	0.07693	-0.489974	0.624152	0.691507
TGME49_214630	hypothetical protein	1420.27	0.112685	0.0893805	1.26073	0.207406	0.272162
TGME49_214740	hypothetical protein	1189.99	-0.103633	0.0709326	-1.461	0.144015	0.197455
TGME49_214750	hypothetical protein	2376.49	-0.396082	0.0658636	-6.01367	1.81367e-09	6.48977e-09
TGME49_214760	erythronate-4-phosphate dehydrogenase domain-containing protein	93.318	0.275693	0.22104	1.24726	0.212304	0.27774
TGME49_214770	small GTP binding protein rab1a, putative	2786.88	0.654211	0.135184	4.8394	1.30234e-06	3.71538e-06
TGME49_214780	hydrolase, NUDIX family protein	475.788	1.26929	0.137622	9.22302	2.88842e-20	1.89512e-19
TGME49_214783	hypothetical protein	11.4825	3.57494	0.659449	5.4211	5.92344e-08	1.90118e-07
TGME49_214787	hypothetical protein	6.15211	2.11984	0.762533	2.77999	0.005436	0.00983348
TGME49_214790	glycoprotein	5174.99	0.0257529	0.137866	0.186796	0.85182	0.884099
TGME49_214800	hypothetical protein	659.26	0.291218	0.0875214	3.32739	0.000876636	0.00179912
TGME49_214810	hypothetical protein	616.214	-0.700097	0.106067	-6.60051	4.09741e-11	1.63937e-10
TGME49_214820	G-patch domain-containing protein	2003.08	-0.638599	0.0667572	-9.56599	1.11131e-21	7.71304e-21
TGME49_214830	hypothetical protein	844.087	0.100751	0.146169	0.689276	0.490649	0.568766
TGME49_214835	hypothetical protein	12.5939	-3.20952	0.863219	-3.71808	0.000200741	0.000452609
TGME49_214840	AP2 domain transcription factor AP2X-7	24104.7	-0.337908	0.106581	-3.17044	0.00152209	0.00300588
TGME49_214850	1-deoxy-D-xylulose 5-phosphate reductoisomerase, putative	229.047	0.590411	0.140897	4.19039	2.7848e-05	6.91707e-05
TGME49_214860	hypothetical protein	0	NA	NA	NA	NA	NA
TGME49_214870	ribosomal protein L9, N-terminal domain-containing protein	608.407	0.249796	0.0874495	2.85646	0.00428397	0.00789472
TGME49_214880	hypothetical protein	7306.71	-0.499688	0.102241	-4.88736	1.02198e-06	2.94436e-06
TGME49_214900	hypothetical protein	2809.25	0.215938	0.143964	1.49994	0.133629	0.184517
TGME49_214910	hypothetical protein	329.35	-0.114748	0.110044	-1.04275	0.297066	0.370345
TGME49_214920	GPI-anchored wall transfer protein GWT1, putative	2052.98	0.495799	0.126147	3.93034	8.48251e-05	0.000199178
TGME49_214930	hypothetical protein	0	NA	NA	NA	NA	NA
TGME49_214940	MIC2-associated protein M2AP	30974.8	-2.24615	0.109511	-20.5107	1.72632e-93	5.52559e-92
TGME49_214950	hypothetical protein	6626.8	-0.641158	0.139939	-4.58168	4.61256e-06	1.25159e-05
TGME49_214960	AP2 domain transcription factor AP2X-8	3282.93	-1.09832	0.149417	-7.35074	1.97118e-13	9.20412e-13
TGME49_214970	DNA replication licensing factor, putative	5059.44	0.690615	0.0535844	12.8884	5.23459e-38	6.16518e-37
TGME49_214980	hypothetical protein	3301.67	-0.174615	0.0720264	-2.42431	0.0153374	0.0256366
TGME49_214990	hypothetical protein	2596.76	-0.224974	0.203697	-1.10445	0.269396	0.341113
TGME49_215010	hypothetical protein	1993.15	0.285374	0.0595587	4.79148	1.65554e-06	4.68048e-06
TGME49_215020	hypothetical protein	347.878	0.134377	0.114327	1.17538	0.239843	0.308381
TGME49_215030	hypothetical protein	1184.42	0.469284	0.127592	3.67802	0.000235051	0.000525844
TGME49_215040	HEAT repeat-containing protein	2400.9	0.0211625	0.0626401	0.337843	0.735481	0.790909
TGME49_215050	hypothetical protein	153.538	-0.316507	0.255296	-1.23977	0.215062	0.280988
TGME49_215055	hypothetical protein	15.4075	-5.50091	1.2717	-4.32563	1.52094e-05	3.89761e-05
TGME49_215060	small GTP-binding protein sar1, putative	1278.74	0.383415	0.133303	2.87627	0.00402401	0.00746454
TGME49_215070	ferodoxin FD	1549.11	0.112527	0.0795699	1.41419	0.157308	0.213777
TGME49_215080	hypothetical protein	1822.61	-0.126072	0.162489	-0.775879	0.43782	0.515804
TGME49_215090	ATP binding protein, putative	1019.2	0.342415	0.0903171	3.79125	0.00014989	0.000342689
TGME49_215100	PP-loop family protein	950.711	0.335792	0.157758	2.12853	0.0332935	0.0525105
TGME49_215130	adaptor-related protein complex 3, sigma 2 subunit	980.46	0.470247	0.115145	4.08397	4.42737e-05	0.00010758
TGME49_215140	hypothetical protein	39.0835	-2.24389	0.418225	-5.36527	8.08264e-08	2.56495e-07
TGME49_215150	AP2 domain transcription factor AP2X-9	10409.3	-0.38022	0.0992083	-3.83254	0.000126829	0.000292589
TGME49_215160	hypothetical protein	7161.01	-0.023995	0.0500409	-0.479508	0.631577	0.6985
TGME49_215165	hypothetical protein	0.565651	0.346709	2.52147	0.137503	0.890633	0.914844
TGME49_215170	serine/threonine-protein phosphatase 2A catalytic subunit beta isoform, putative	2709.83	-0.440078	0.0743086	-5.9223	3.17464e-09	1.11543e-08
TGME49_215180	hypothetical protein	65.5839	-1.92808	0.276304	-6.9781	2.99189e-12	1.29205e-11
TGME49_215185	hypothetical protein	1.06967	-1.1239	1.89079	-0.594407	0.55224	0.625851
TGME49_215195	tetratricopeptide repeat-containing protein	95.0039	5.28376	0.328646	16.0773	3.67807e-58	6.77661e-57
TGME49_215210	hypothetical protein	1393.88	-1.18236	0.0893609	-13.2313	5.78831e-40	7.08308e-39
TGME49_215220	hypothetical protein	15353.3	-1.92717	0.0707975	-27.2209	3.67222e-163	2.56176e-161
TGME49_215230	RNA recognition motif-containing protein	1909.93	0.00379199	0.0726454	0.0521986	0.95837	0.968216
TGME49_215250	thiamin pyrophosphokinase, catalytic domain-containing protein	931.918	-1.04178	0.0821076	-12.688	6.89598e-37	7.81736e-36
TGME49_215260	carbamoylphosphate synthetase	2131.08	0.107325	0.134543	0.797701	0.425044	0.502784
TGME49_215270	hypothetical protein	0	NA	NA	NA	NA	NA
TGME49_215280	succinate dehydrogenase [ubiquinone] iron-sulfur protein	2831.08	-0.339986	0.0754978	-4.50326	6.69203e-06	1.78498e-05
TGME49_215290	saccharopine dehydrogenase domain-containing protein	1626.98	-0.453364	0.0783198	-5.78862	7.0965e-09	2.43573e-08
TGME49_215300	hypothetical protein	877.268	0.210174	0.0840898	2.4994	0.0124405	0.0212337
TGME49_215320	hypothetical protein	7.62016	0.383191	0.680764	0.562884	0.573514	0.645747
TGME49_215328	hypothetical protein	8.07153	2.59227	0.717197	3.61444	0.000300995	0.000662828
TGME49_215340	AP2 domain transcription factor AP2X-10	73.8468	3.00085	0.297286	10.0941	5.86373e-24	4.41511e-23
TGME49_215343	hypothetical protein	73.5616	3.45937	0.404672	8.54858	1.24616e-17	7.30684e-17
TGME49_215347	hypothetical protein	210.232	0.393541	0.174613	2.25379	0.0242096	0.0392217
TGME49_215350	hypothetical protein	4464.5	0.355448	0.12534	2.83586	0.0045702	0.00838043
TGME49_215360	hypothetical protein	932.047	-6.73286	0.283191	-23.775	6.06427e-125	2.94622e-123
TGME49_215370	hypothetical protein	639.416	-0.0388489	0.129039	-0.301064	0.763365	0.815048
TGME49_215380	hypothetical protein	938.481	0.169133	0.102765	1.64583	0.0997993	0.141491
TGME49_215385	transporter, major facilitator family protein	42.6426	-0.414958	0.299907	-1.38363	0.166473	0.224513
TGME49_215390	TIM10 family protein, putative	69.6673	-0.642797	0.234477	-2.74141	0.00611769	0.0109818
TGME49_215400	RNA recognition motif-containing protein	662.357	-0.335262	0.117288	-2.85845	0.00425723	0.00785076
TGME49_215410	DPCD family protein	2.92374	1.03871	1.37218	0.756978	0.449063	0.526693
TGME49_215420	SNARE protein	583.2	0.0448316	0.127562	0.351448	0.725252	0.781247
TGME49_215425	hypothetical protein	1814.72	0.327682	0.149632	2.18992	0.02853	0.0456145
TGME49_215430	hypothetical protein	2545.55	0.159956	0.0664137	2.40848	0.0160193	0.0267163
TGME49_215440	WWE domain-containing protein	3173.11	-0.306687	0.103231	-2.9709	0.00296933	0.00560363
TGME49_215450	aquaporin 1	1329.17	0.670158	0.0808724	8.28661	1.16524e-16	6.53208e-16
TGME49_215460	ribosomal protein RPS24	11468.4	-0.392055	0.168854	-2.32186	0.0202405	0.0332583
TGME49_215470	ribosomal protein RPL10A	20054.2	0.139513	0.167184	0.83449	0.404005	0.481737
TGME49_215480	Adenosine/AMP deaminase domain-containing protein	996.123	-0.823252	0.118338	-6.95679	3.48105e-12	1.49539e-11
TGME49_215490	transporter, major facilitator family protein	9677.21	0.204986	0.103548	1.97962	0.0477466	0.0728835
TGME49_215500	TPR repeat-containing protein	207.301	1.90713	0.142655	13.3688	9.20732e-41	1.15261e-39
TGME49_215510	MraW methylase family protein	1833.17	-0.876621	0.0795314	-11.0223	2.98279e-28	2.58171e-27
TGME49_215520	hypothetical protein	2642.44	-0.419971	0.0639967	-6.56239	5.29515e-11	2.10209e-10
TGME49_215530	hypothetical protein	12884.5	-0.317475	0.158274	-2.00585	0.0448718	0.0689205
TGME49_215540	hypothetical protein	32.9707	1.78225	0.380026	4.68982	2.73445e-06	7.58362e-06
TGME49_215550	hypothetical protein	1044.47	0.105704	0.0916897	1.15284	0.248976	0.318418
TGME49_215560	histone arginine methyltransferase PRMT5	576.73	0.883518	0.10953	8.06644	7.23773e-16	3.87882e-15
TGME49_215570	AP2 domain transcription factor AP2X-11	1610.46	-0.324197	0.15981	-2.02865	0.0424944	0.0657018
TGME49_215580	hypothetical protein	172.306	-0.634603	0.451064	-1.4069	0.159457	0.21623
TGME49_215590	flavoprotein subunit of succinate dehydrogenase	6293.47	-0.0705645	0.0717286	-0.98377	0.325228	0.400923
TGME49_215600	hypothetical protein	844.316	-0.0966322	0.130273	-0.741768	0.458228	0.536132
TGME49_215610	hypothetical protein	977.312	0.290643	0.154043	1.88676	0.059192	0.0885168
TGME49_215620	hypothetical protein	723.772	0.751058	0.114796	6.54255	6.048e-11	2.3905e-10
TGME49_215640	zinc finger, C3HC4 type (RING finger) domain-containing protein	2756.88	-0.0888513	0.0809486	-1.09763	0.272368	0.344181
TGME49_215650	hypothetical protein	0	NA	NA	NA	NA	NA
TGME49_215660	hypothetical protein	644.426	0.518646	0.107745	4.81365	1.48197e-06	4.20432e-06
TGME49_215670	cAMP-dependent protein kinase	13.0462	4.13362	0.6823	6.05836	1.3752e-09	4.97093e-09
TGME49_215680	SAG-related sequence SRS18	81.1212	-1.39424	0.234447	-5.94691	2.73256e-09	9.65506e-09
TGME49_215690	hypothetical protein	1055.85	0.214746	0.0750595	2.86101	0.00422291	0.00780213
TGME49_215700	phosphatidylinositol 3- and 4-kinase	789.427	-0.273823	0.174081	-1.57297	0.115726	0.162268
TGME49_215710	hypothetical protein	979.618	-0.0785957	0.102459	-0.767091	0.443027	0.521111
TGME49_215730	Gas41, putative	1203.44	0.191727	0.0909144	2.10887	0.0349555	0.0549513
TGME49_215740	notchless, putative	813.173	-0.558867	0.0947923	-5.8957	3.73101e-09	1.30585e-08
TGME49_215750	cytidine and deoxycytidylate deaminase zinc-binding region domain-containing protein	319.44	-0.575487	0.131716	-4.36914	1.24739e-05	3.23111e-05
TGME49_215775	rhoptry protein ROP8	7168.73	-0.0582832	0.181295	-0.321482	0.747845	0.801354
TGME49_215785	rhoptry protein ROP2A	106.225	-2.02732	0.256633	-7.89967	2.79645e-15	1.46031e-14
TGME49_215885	hypothetical protein	3.82434	-1.67484	1.20385	-1.39124	0.164151	0.221859
TGME49_215890	hypothetical protein	1741.53	0.392069	0.0851811	4.60277	4.16909e-06	1.13503e-05
TGME49_215895	AP2 domain-containing protein	476.084	-2.50066	0.131357	-19.0371	8.41265e-81	2.18675e-79
TGME49_215900	hypothetical protein	5.85678	0.156097	0.820187	0.190319	0.849059	0.881682
TGME49_215910	hypothetical protein	16765.1	0.418371	0.171979	2.43269	0.014987	0.0251333
TGME49_215920	hypothetical protein	1049.14	-0.12837	0.0702808	-1.82654	0.0677696	0.100006
TGME49_215930	mediator complex subunit MED21	164.494	-0.18545	0.18392	-1.00832	0.313301	0.38786
TGME49_215940	Acetyl-coenzyme A transporter, putative	1361.79	0.432646	0.0995225	4.34722	1.37875e-05	3.55218e-05
TGME49_215950	hypothetical protein	4213.97	-0.393333	0.0592612	-6.63728	3.19527e-11	1.28662e-10
TGME49_215955	hypothetical protein	27.3308	-1.96786	0.42638	-4.61528	3.92562e-06	1.07196e-05
TGME49_215960	hypothetical protein	3024.32	-2.85979	0.204203	-14.0047	1.45994e-44	2.01625e-43
TGME49_215970	hypothetical protein	0	NA	NA	NA	NA	NA
TGME49_215980	hypothetical protein	0	NA	NA	NA	NA	NA
TGME49_215990	helicase, putative	799.88	-0.469615	0.138159	-3.39909	0.000676108	0.00141497
TGME49_216000	alveolin domain containing intermediate filament IMC3	15394.2	-0.349493	0.0604151	-5.78485	7.25749e-09	2.48889e-08
TGME49_216010	ribosomal protein RPL24	698.956	-0.102348	0.174823	-0.585438	0.558253	0.631614
TGME49_216020	peptidase family c78 protein	1126.52	-0.000351473	0.0745089	-0.00471719	0.996236	0.997214
TGME49_216030	hypothetical protein	588.216	-0.700205	0.177427	-3.94644	7.9321e-05	0.000186737
TGME49_216040	30S ribosomal protein S15, putative	889.603	-0.114887	0.087777	-1.30885	0.190584	0.252483
TGME49_216050	tetratricopeptide repeat-containing protein	717.741	-0.154482	0.0943685	-1.63701	0.101629	0.143935
TGME49_216053	hypothetical protein	19.6397	-0.61708	0.416857	-1.48032	0.138789	0.19106
TGME49_216055	hypothetical protein	1669.95	0.952827	0.113645	8.38421	5.10669e-17	2.90864e-16
TGME49_216060	hypothetical protein	2435.92	-0.123903	0.057108	-2.16963	0.0300351	0.0478247
TGME49_216070	hypothetical protein	1315.48	0.261878	0.155829	1.68055	0.0928509	0.1327
TGME49_216080	apical complex lysine methyltransferase	4594.49	-0.305596	0.175899	-1.73734	0.0823274	0.119268
TGME49_216090	hypothetical protein	5.02718	-1.57907	0.974324	-1.62068	0.105087	0.148523
TGME49_216120	hypothetical protein	1707.17	-0.186429	0.0716366	-2.60243	0.00925663	0.0161679
TGME49_216130	ubiquitin conjugating enzyme E2, putative	1686.65	-1.0455	0.0886198	-11.7975	4.01905e-32	3.97136e-31
TGME49_216140	tetratricopeptide repeat-containing protein	12946.8	7.25368	0.112922	64.2361	0	0
TGME49_216150	peptidase family M3 protein	15.4171	4.53867	0.873058	5.19858	2.00815e-07	6.16879e-07
TGME49_216155	hypothetical protein	0.282969	-0.714996	3.98961	-0.179215	0.857769	0.888917
TGME49_216160	hypothetical protein	31.1193	-3.05085	0.597311	-5.10763	3.2622e-07	9.82894e-07
TGME49_216170	SufS subfamily cysteine desulfurase	1037.83	0.195139	0.0981243	1.98869	0.046735	0.0714997
TGME49_216180	hypothetical protein	7003.85	0.456591	0.16187	2.82072	0.00479153	0.00873932
TGME49_216190	hypothetical protein	1220.2	0.55065	0.400256	1.37575	0.168901	0.227449
TGME49_216200	hypothetical protein	31.3396	0.310497	0.389489	0.797191	0.42534	0.503061
TGME49_216210	hypothetical protein	2376.26	0.246955	0.16618	1.48606	0.137262	0.189182
TGME49_216220	AP2 domain transcription factor AP2XI-5	3113.94	0.39723	0.106064	3.74518	0.000180265	0.000408929
TGME49_216230	hypothetical protein	1346.73	0.717641	0.128453	5.58681	2.31273e-08	7.63303e-08
TGME49_216240	hypothetical protein	1204.18	-0.0147986	0.0756533	-0.19561	0.844915	0.878273
TGME49_216250	RecF/RecN/SMC N terminal domain-containing protein	788.819	0.979759	0.142269	6.88666	5.71169e-12	2.42302e-11
TGME49_216260	eukaryotic initiation factor-2B, gamma subunit, putative	1638.34	-0.19726	0.0912232	-2.16239	0.0305884	0.0486197
TGME49_216270	hypothetical protein	234.029	-0.229457	0.215895	-1.06282	0.287864	0.360471
TGME49_216275	ACR, YggU family COG1872 domain-containing protein	270.665	-0.347422	0.153564	-2.26239	0.0236732	0.0384596
TGME49_216280	adenylate and guanylate cyclase catalytic domain-containing protein	27.292	0.753003	0.415996	1.81012	0.0702776	0.103371
TGME49_216285	hypothetical protein	61.8519	-1.01214	0.25112	-4.0305	5.56585e-05	0.000133574
TGME49_216290	hypothetical protein	118.561	1.30876	0.265554	4.92841	8.29032e-07	2.40461e-06
TGME49_216335	hypothetical protein	505.483	1.52877	0.259831	5.8837	4.0119e-09	1.40176e-08
TGME49_216370	hypothetical protein	554.47	0.0762957	0.129735	0.588087	0.556474	0.630038
TGME49_216375	hypothetical protein	274.342	0.489744	0.139518	3.51025	0.000447685	0.000962593
TGME49_216380	phospholipid-translocating P-type ATPase, flippase subfamily protein	1961.63	0.397064	0.185258	2.1433	0.0320887	0.0507475
TGME49_216390	RNA methyltransferase, TrmH family protein	1003.12	0.458171	0.091763	4.99298	5.94538e-07	1.74743e-06
TGME49_216400	meiotic recombination protein DMC1 family protein	217.837	0.128341	0.17167	0.747605	0.454699	0.532537
TGME49_216410	hypothetical protein	725.434	-0.149868	0.100023	-1.49834	0.134044	0.185059
TGME49_216415	hypothetical protein	291.058	-0.202344	0.131713	-1.53624	0.124479	0.173201
TGME49_216420	hypothetical protein	0	NA	NA	NA	NA	NA
TGME49_216430	TBC domain-containing protein	5402.91	-0.809776	0.148176	-5.46496	4.63002e-08	1.5014e-07
TGME49_216435	hypothetical protein	1512.98	0.24408	0.0905277	2.6962	0.00701362	0.0124765
TGME49_216440	OTU family cysteine protease	991.154	-0.621272	0.099133	-6.26706	3.67934e-10	1.3871e-09
TGME49_216450	peptidase, T1 family protein	2489.23	0.388946	0.0813981	4.77832	1.76769e-06	4.98028e-06
TGME49_216460	hypothetical protein	1687.24	-0.874613	0.0836888	-10.4508	1.45329e-25	1.15612e-24
TGME49_216470	hypothetical protein	439.989	0.0368627	0.117054	0.314919	0.752823	0.805736
TGME49_216480	NMD3 family protein	534.623	0.370639	0.0967525	3.83079	0.000127731	0.00029442
TGME49_216490	hypothetical protein	447.458	0.100911	0.160016	0.630633	0.52828	0.603137
TGME49_216500	tRNA synthetase, putative	1570.21	0.409662	0.116208	3.52524	0.000423104	0.000913109
TGME49_216510	thioredoxin, putative	1294.54	-0.172951	0.0778204	-2.22243	0.026254	0.0422653
TGME49_216530	ribosome recycling factor protein	745.857	-0.376914	0.0891799	-4.22645	2.3741e-05	5.94763e-05
TGME49_216540	dolichyl-phosphate beta-glucosyltransferase	701.322	0.182928	0.0976814	1.8727	0.0611104	0.0911519
TGME49_216560	methyltransferase domain-containing protein	974.084	-0.204131	0.0965694	-2.11383	0.0345297	0.0543341
TGME49_216580	hypothetical protein	1923.59	0.207613	0.0726502	2.8577	0.00426719	0.00786736
TGME49_216585	hypothetical protein	0.565941	0.298244	3.36115	0.0887325	0.929294	0.945513
TGME49_216590	HEAT repeat-containing protein	5231.28	-0.385523	0.123939	-3.1106	0.00186708	0.00363442
TGME49_216600	exonuclease III APE	1225.41	-0.0694547	0.0860097	-0.807522	0.419366	0.49722
TGME49_216610	ribosomal RNA large subunit methyltransferase J protein	99.9531	3.07449	0.247498	12.4223	1.97819e-35	2.16435e-34
TGME49_216620	EF hand domain-containing protein	4486.63	-1.29442	0.256252	-5.05135	4.38706e-07	1.30588e-06
TGME49_216630	trigger factor protein, putative	630.6	0.19548	0.0823807	2.37289	0.0176495	0.0292558
TGME49_216640	GHMP kinase, putative	272.184	0.660948	0.176136	3.7525	0.000175082	0.000397724
TGME49_216650	S15 sporozoite-expressed protein	6073.86	0.275818	0.116484	2.36786	0.0178915	0.0296448
TGME49_216660	hypothetical protein	684.432	0.0936565	0.109789	0.853061	0.393626	0.471357
TGME49_216670	FUSE-binding protein 2 / KH-type splicing regulatory protein	6553.48	0.488473	0.0491855	9.93123	3.0447e-23	2.2368e-22
TGME49_216680	ankyrin repeat-containing protein	1089.74	0.129531	0.113796	1.13827	0.255008	0.325214
TGME49_216700	hypothetical protein	255.078	0.942129	0.15662	6.01539	1.79456e-09	6.42986e-09
TGME49_216710	transporter, major facilitator family protein	1071.62	-0.706911	0.0739108	-9.56438	1.1288e-21	7.82772e-21
TGME49_216720	hypothetical protein	0	NA	NA	NA	NA	NA
TGME49_216730	MCM2/3/5 family protein	6201.35	0.628076	0.0999724	6.28249	3.33194e-10	1.26021e-09
TGME49_216740	riboflavin kinase	530.754	-0.24304	0.096855	-2.50932	0.0120965	0.0207116
TGME49_216750	Paf1/RNA polymerase II complex component LEO1	2247.68	-0.0236372	0.0791925	-0.298478	0.765339	0.816634
TGME49_216760	RNA pseudouridine synthase superfamily protein	737.808	-0.160304	0.0861505	-1.86074	0.0627807	0.0934044
TGME49_216770	hypothetical protein	867.023	-1.52742	0.114824	-13.3023	2.24378e-40	2.78748e-39
TGME49_216780	hypothetical protein	1898.51	0.28517	0.0661361	4.31187	1.61881e-05	4.13155e-05
TGME49_216785	hypothetical protein	202.783	-0.55241	0.276532	-1.99763	0.0457564	0.0701751
TGME49_216790	ATP-binding cassette sub-family E member 1, putative	1098.27	-0.177359	0.0956642	-1.85397	0.0637434	0.0945952
TGME49_216800	flagellar/basal body protein	701.549	-1.34803	0.226945	-5.93991	2.85182e-09	1.0059e-08
TGME49_216810	5'-nucleotidase, C-terminal domain-containing protein	5671.05	0.641901	0.0614596	10.4443	1.55652e-25	1.23703e-24
TGME49_216820	transporter, major facilitator family protein	6411.49	-1.44054	0.0589716	-24.4277	8.68884e-132	4.51709e-130
TGME49_216830	DTW domain-containing protein	592.969	-0.350218	0.115872	-3.02245	0.00250739	0.00478385
TGME49_216840	hypothetical protein	354.417	0.45125	0.125217	3.60375	0.000313655	0.000687816
TGME49_216850	hypothetical protein	370.732	0.556717	0.128547	4.33083	1.48549e-05	3.81396e-05
TGME49_216860	DEAD (Asp-Glu-Ala-Asp) box polypeptide DDX39	12425.9	-0.50011	0.0785293	-6.36845	1.90945e-10	7.34098e-10
TGME49_216870	DNA excision repair helicase	789.729	-0.288435	0.159773	-1.80528	0.0710311	0.104291
TGME49_216875	cpw-wpc domain-containing protein	2.4142	0.086695	1.16166	0.0746303	0.940509	0.953121
TGME49_216880	guanine nucleotide-binding protein	19148.6	0.0260063	0.111613	0.233004	0.815758	0.858682
TGME49_216890	hypothetical protein	1612.89	-0.122804	0.0739745	-1.66009	0.0968959	0.137757
TGME49_216900	cytokine induced apoptosis inhibitor 1 family protein	2133.3	-0.0573219	0.109825	-0.521937	0.601714	0.672582
TGME49_216910	hypothetical protein	1285.21	-0.434599	0.111013	-3.91484	9.04628e-05	0.000211564
TGME49_216920	mediator complex subunit MED8	1124.09	-0.228778	0.119485	-1.9147	0.0555303	0.0836079
TGME49_216930	cholinephosphate cytidylyltransferase	1413.82	-0.253158	0.0670373	-3.77637	0.000159129	0.000362795
TGME49_216940	hypothetical protein	19.4633	-0.137849	0.412853	-0.333894	0.738459	0.793275
TGME49_216950	helicase	555.429	-0.640276	0.107924	-5.93263	2.98125e-09	1.04929e-08
TGME49_216960	elongation factor Tu GTP binding domain-containing protein	939.191	-0.280089	0.0775295	-3.61268	0.000303049	0.000666887
TGME49_216965	leucine rich repeat-containing protein	1.70586	-0.697536	1.5815	-0.44106	0.659169	0.724013
TGME49_216970	coronin, putative	5155.03	-0.493024	0.108758	-4.53321	5.80933e-06	1.56076e-05
TGME49_216980	WDR8 protein isoform 3 family protein	1012.94	0.52452	0.0944682	5.55234	2.81869e-08	9.25802e-08
TGME49_216990	LysM domain-containing protein	399.631	-0.0457972	0.115584	-0.396225	0.691939	0.751997
TGME49_217000	hypothetical protein	1698.3	-0.0714927	0.0727475	-0.982751	0.32573	0.401144
TGME49_217010	hypothetical protein	1553.47	0.0395779	0.102219	0.387187	0.698618	0.757555
TGME49_217020	ATPase, AFG1 family protein	854.849	-0.539386	0.105578	-5.1089	3.24043e-07	9.77399e-07
TGME49_217030	hypothetical protein	206.14	-1.06681	0.159404	-6.69251	2.1938e-11	8.92169e-11
TGME49_217040	hypothetical protein	6.60121	1.8109	0.917779	1.97314	0.0484798	0.0739059
TGME49_217050	ADA2-A transcriptional co-activator SAGA component	2785.98	-0.0550414	0.0654105	-0.841476	0.400081	0.478106
TGME49_217160	Der1 family protein	663.904	-0.171169	0.0932916	-1.83478	0.0665385	0.0982963
TGME49_217170	hypothetical protein	37.4668	2.80366	0.389527	7.1976	6.12805e-13	2.77564e-12
TGME49_217178	hypothetical protein	37.22	1.41834	0.408608	3.47116	0.000518219	0.00110177
TGME49_217182	RNA-dependent RNA polymerase RDP	5898.02	-1.03846	0.192027	-5.40788	6.37762e-08	2.04134e-07
TGME49_217220	zinc finger, C3HC4 type (RING finger) domain-containing protein	4002.88	-1.0253	0.0981886	-10.4421	1.59173e-25	1.26378e-24
TGME49_217340	hypothetical protein	1737.25	-0.573581	0.0834577	-6.87272	6.29899e-12	2.65834e-11
TGME49_217350	methyltransferase MTA70, putative	1379.03	-0.173801	0.0746079	-2.32952	0.0198315	0.0326274
TGME49_217360	hypothetical protein	1092.06	-0.214814	0.131174	-1.63762	0.101501	0.143778
TGME49_217370	hypothetical protein	4.93486	-2.12125	1.0674	-1.98731	0.0468886	0.0717076
TGME49_217380	hypothetical protein	1.4815	0.808951	1.5634	0.51743	0.604856	0.6748
TGME49_217390	hypothetical protein	0.698311	2.68655	3.08385	0.871168	0.383663	0.461526
TGME49_217400	hypothetical protein	1584.56	-0.390643	0.0644611	-6.06014	1.36006e-09	4.9184e-09
TGME49_217410	hypothetical protein	123.23	2.2809	0.204496	11.1538	6.86347e-29	6.0693e-28
TGME49_217420	hypothetical protein	66.8292	1.74162	0.254107	6.8539	7.18627e-12	3.02031e-11
TGME49_217430	protease inhibitor PI1	716.1	-1.18058	0.110614	-10.673	1.36181e-26	1.11822e-25
TGME49_217440	HCNGP family protein	1939.7	0.0497615	0.0958847	0.518972	0.60378	0.674155
TGME49_217450	general transcription factor IIH polypeptide 5 GTF2H5	584.771	-0.48244	0.131797	-3.66048	0.000251746	0.000560488
TGME49_217460	glutaminyl-tRNA synthetase (GlnRS)	3084.05	-1.14082	0.061514	-18.5456	8.84347e-77	2.16109e-75
TGME49_217470	hypothetical protein	416.284	-0.719083	0.110921	-6.48285	9.00086e-11	3.52181e-10
TGME49_217480	hypothetical protein	1876.86	-0.581437	0.162844	-3.57052	0.000356272	0.000775644
TGME49_217490	hypothetical protein	96.1838	-0.810559	0.202515	-4.00246	6.26885e-05	0.000149347
TGME49_217500	HMG (high mobility group) box domain-containing protein	1177.94	0.33557	0.0779273	4.30619	1.66091e-05	4.23637e-05
TGME49_217510	hypothetical protein	6831.09	-1.19688	0.0534463	-22.394	4.49895e-111	1.80002e-109
TGME49_217520	hypothetical protein	5694.95	-0.783852	0.115908	-6.76269	1.35453e-11	5.58366e-11
TGME49_217530	hypothetical protein	512.232	-2.289	0.216701	-10.5629	4.42673e-26	3.59155e-25
TGME49_217540	RNA recognition motif-containing protein	4875.29	-0.0466028	0.0669164	-0.696434	0.486157	0.56436
TGME49_217550	hypothetical protein	3420.44	-0.307704	0.125727	-2.44739	0.0143893	0.0242106
TGME49_217555	hypothetical protein	4488.64	-0.141876	0.124858	-1.1363	0.255832	0.326163
TGME49_217560	DNA-directed RNA polymerase II RPB10	883.926	-0.814019	0.193092	-4.2157	2.49008e-05	6.22292e-05
TGME49_217570	ribosomal protein RPS27	20813.9	-0.166136	0.184907	-0.898485	0.368927	0.4463
TGME49_217580	DNA-directed RNA polymerase III RPC6	761.652	0.0711722	0.122756	0.579787	0.562058	0.634951
TGME49_217590	50S ribosomal protein L17, putative	659.796	-0.201484	0.0865327	-2.32842	0.0198899	0.032709
TGME49_217600	calcium-dependent protein kinase CDPK9	3168.62	-0.510044	0.0687082	-7.42334	1.14206e-13	5.41001e-13
TGME49_217610	hypothetical protein	1768.43	-1.25579	0.100246	-12.5271	5.30904e-36	5.88755e-35
TGME49_217620	hypothetical protein	183.829	0.967988	0.166341	5.8193	5.90954e-09	2.04207e-08
TGME49_217630	hypothetical protein	228.529	-0.551784	0.170715	-3.2322	0.00122842	0.00245864
TGME49_217640	hypothetical protein	1514.92	-1.37625	0.0920725	-14.9475	1.61789e-50	2.5542e-49
TGME49_217650	hypothetical protein	1.06507	0.428726	2.33845	0.183337	0.854533	0.886699
TGME49_217660	Tctex-1 family protein	0.600563	-1.81415	2.29749	-0.789624	0.429748	0.507539
TGME49_217665	hypothetical protein	368.38	0.140922	0.108129	1.30328	0.192481	0.254706
TGME49_217670	ribosomal protein RPS6	629.476	0.160069	0.0999227	1.60193	0.109172	0.153737
TGME49_217680	hypothetical protein	16065.4	-1.5293	0.136745	-11.1836	4.90437e-29	4.35577e-28
TGME49_217688	hypothetical protein	841.433	0.536439	0.0950465	5.64397	1.66175e-08	5.56097e-08
TGME49_217692	hypothetical protein	491.472	1.35401	0.118067	11.4682	1.90571e-30	1.77764e-29
TGME49_217700	AP2 domain transcription factor AP2XII-2	672.334	0.94494	0.0874042	10.8112	3.048e-27	2.56437e-26
TGME49_217710	DnaJ domain-containing protein	0.488885	0.871827	2.62897	0.331623	0.740174	0.794594
TGME49_217720	hypothetical protein	231.141	-1.11486	0.165036	-6.75524	1.42604e-11	5.87251e-11
TGME49_217722	hypothetical protein	1.13841	-2.73282	1.81365	-1.50681	0.131859	0.182412
TGME49_217724	hypothetical protein	19.831	-0.487642	0.466854	-1.04453	0.296241	0.369486
TGME49_217726	hypothetical protein	50.6943	-1.2309	0.302472	-4.06948	4.71182e-05	0.000114118
TGME49_217728	hypothetical protein	29.3429	-1.57385	0.40164	-3.91855	8.90842e-05	0.000208459
TGME49_217730	hypothetical protein	989.97	0.680648	0.107696	6.32007	2.61449e-10	9.97639e-10
TGME49_217740	3-ketoacyl-(acyl-carrier-protein) reductase	867.338	1.80851	0.0852402	21.2166	6.71397e-100	2.32201e-98
TGME49_217750	hypothetical protein	393.284	2.02572	0.16388	12.361	4.24942e-35	4.62451e-34
TGME49_217760	GTP-binding protein	746.219	0.158919	0.100306	1.58434	0.113116	0.158743
TGME49_217770	hypothetical protein	2596.88	-0.31137	0.0694829	-4.48124	7.42093e-06	1.9691e-05
TGME49_217780	Sec20 protein	1315.78	0.0864387	0.122376	0.706338	0.479978	0.558299
TGME49_217790	S1 RNA binding domain-containing protein	1028	-0.332806	0.183368	-1.81496	0.0695299	0.102363
TGME49_217800	hypothetical protein	42.4944	6.08763	0.623827	9.75853	1.69601e-22	1.21004e-21
TGME49_217810	hypothetical protein	0.171089	-0.00302953	4.04155	-0.000749597	0.999402	0.999524
TGME49_217820	PCI domain-containing protein	2264.22	0.769517	0.0990974	7.76526	8.1476e-15	4.13562e-14
TGME49_217830	hypothetical protein	2492.15	-0.966445	0.0659541	-14.6533	1.2831e-48	1.95385e-47
TGME49_217850	Sucrose-6F-phosphate phosphohydrolase	470.192	-0.18822	0.105142	-1.79015	0.0734293	0.107407
TGME49_217855	hypothetical protein	2.71794	1.83839	1.26868	1.44906	0.147321	0.20165
TGME49_217860	hypothetical protein	94.0544	0.502388	0.274099	1.83287	0.066822	0.0986437
TGME49_217870	DHHC zinc finger domain-containing protein	2009.65	-0.876431	0.0604561	-14.497	1.26579e-47	1.86825e-46
TGME49_217875	hypothetical protein	186.163	-0.414426	0.326404	-1.26967	0.204201	0.268517
TGME49_217880	RNA-binding protein Nova-1, putative	578.266	-0.328318	0.114127	-2.87677	0.00401767	0.00745763
TGME49_217890	alkyl hydroperoxide reductase/ Thiol specific antioxidant/ Mal allergen, putative	6291.78	-0.709349	0.154174	-4.60096	4.20539e-06	1.14415e-05
TGME49_217900	hypothetical protein	844.257	-0.769263	0.0829922	-9.2691	1.87721e-20	1.24305e-19
TGME49_217910	DNA polymerase (pol2) superfamily protein	4085.87	0.389217	0.134976	2.8836	0.00393162	0.00730312
TGME49_217915	hypothetical protein	58.2656	0.189884	0.293687	0.646554	0.517921	0.593634
TGME49_217920	hypothetical protein	5.01851	3.37782	0.998554	3.38271	0.000717748	0.00149674
TGME49_217930	hypothetical protein	57.1898	1.16584	0.249286	4.67671	2.91509e-06	8.05994e-06
TGME49_217940	hypothetical protein	31.1304	0.104722	0.320325	0.326925	0.743725	0.797672
TGME49_217951	hypothetical protein	1596.68	-0.139999	0.0956631	-1.46346	0.143341	0.196564
TGME49_217961	hypothetical protein	113.584	-1.9904	0.231743	-8.58881	8.7876e-18	5.1899e-17
TGME49_218000	hypothetical protein	1620.86	-0.688614	0.153096	-4.49793	6.8618e-06	1.82728e-05
TGME49_218070	hypothetical protein	2567.68	-0.0163015	0.083191	-0.195953	0.844647	0.878106
TGME49_218130	hypothetical protein	36.242	0.512804	0.370827	1.38286	0.166706	0.224791
TGME49_218188	hypothetical protein	244.708	0.723082	0.134231	5.38683	7.17107e-08	2.28455e-07
TGME49_218192	hypothetical protein	658.829	-0.0619105	0.146298	-0.423179	0.672164	0.735219
TGME49_218195	hypothetical protein	504.628	-0.282445	0.201736	-1.40008	0.161491	0.218697
TGME49_218200	UDP-sugar pyrophospharylase	2343.64	-0.186777	0.100614	-1.85638	0.0633991	0.0941699
TGME49_218210	Chromosome-associated kinesin KLP1, putative	47.5066	2.74809	0.308916	8.89592	5.79392e-19	3.59073e-18
TGME49_218215	hypothetical protein	0.356224	-1.05289	2.65288	-0.396885	0.691453	0.751583
TGME49_218220	cell-cycle-associated protein kinase CDK, putative	2426.14	-0.324616	0.145995	-2.22347	0.0261841	0.0421694
TGME49_218230	histone lysine methyltransferase, SET, putative	788.206	0.995571	0.129306	7.69934	1.36773e-14	6.85293e-14
TGME49_218240	hypothetical protein	5624.72	0.00993004	0.0541712	0.183308	0.854556	0.886699
TGME49_218250	TAP42 family protein	1631.92	-0.362455	0.149855	-2.41871	0.0155757	0.0260015
TGME49_218260	histone H3.3	19125.4	-0.0824438	0.136161	-0.605488	0.544855	0.618857
TGME49_218270	hypothetical protein	2542.53	-1.21572	0.103731	-11.7199	1.00788e-31	9.7932e-31
TGME49_218280	eukaryotic porin, putative	3085.56	0.32117	0.0775654	4.14064	3.46343e-05	8.52493e-05
TGME49_218290	WD domain, G-beta repeat-containing protein	12.6528	2.13622	0.769647	2.77558	0.00551026	0.00996118
TGME49_218300	zinc finger (CCCH type) motif-containing protein	5124.03	0.299585	0.161086	1.85978	0.0629164	0.0935551
TGME49_218310	microneme protein MIC14	6348.72	-0.181175	0.0443411	-4.08593	4.39005e-05	0.000106705
TGME49_218340	hypothetical protein	308.356	2.66546	0.362824	7.34642	2.03582e-13	9.49505e-13
TGME49_218350	hypothetical protein	0.0908127	0.853395	4.08047	0.209141	0.834338	0.868938
TGME49_218358	zinc knuckle domain-containing protein	456.806	-1.60035	0.126011	-12.7001	5.90537e-37	6.73179e-36
TGME49_218362	zinc finger protein ZFP1	1320.44	0.731279	0.145317	5.03231	4.84611e-07	1.43519e-06
TGME49_218370	hypothetical protein	505.111	-0.315068	0.176531	-1.78477	0.0742987	0.108581
TGME49_218390	hypothetical protein	178.508	0.942726	0.175151	5.38236	7.35164e-08	2.34025e-07
TGME49_218400	NEK kinase	597.398	0.28617	0.241165	1.18662	0.235379	0.303549
TGME49_218410	ribosomal protein RPP0	15900.6	0.268116	0.132481	2.0238	0.0429906	0.0663684
TGME49_218420	WD domain, G-beta repeat-containing protein	2678.6	0.388288	0.0702467	5.5275	3.24826e-08	1.06219e-07
TGME49_218450	hypothetical protein	6.28105	1.69241	1.21936	1.38795	0.165152	0.2231
TGME49_218460	hypothetical protein	2.08957	2.79987	1.32283	2.11657	0.034296	0.0539872
TGME49_218470	protein disulfide-isomerase, putative	45.5533	2.80043	0.320651	8.7336	2.467e-18	1.48603e-17
TGME49_218490	hypothetical protein	1309.83	-0.765058	0.1419	-5.39154	6.98562e-08	2.22869e-07
TGME49_218500	hypothetical protein	112.613	3.18131	0.344659	9.23029	2.69894e-20	1.77222e-19
TGME49_218510	hypothetical protein	0	NA	NA	NA	NA	NA
TGME49_218520	microneme protein MIC6	24819	-2.4782	0.105992	-23.3809	6.68916e-121	3.0164e-119
TGME49_218530	proteasome-interacting thioredoxin domain-containing protein	1113.86	0.67365	0.113253	5.94817	2.71149e-09	9.58476e-09
TGME49_218540	peptidase S15, putative	1442.44	1.74007	0.136964	12.7046	5.57565e-37	6.37374e-36
TGME49_218550	PIK3R4 kinase-related protein	12247.5	-0.596961	0.144171	-4.14064	3.46345e-05	8.52493e-05
TGME49_218560	acetyl-coA carboxylase ACC2	5144.05	0.315152	0.232395	1.35611	0.175065	0.234319
TGME49_218570	Nin one binding (NOB1) Zn-ribbon family protein	1595.45	-0.0182304	0.0681321	-0.267574	0.789027	0.836586
TGME49_218580	RNA methyltransferase, TrmH family protein	996.843	-0.559626	0.162762	-3.43832	0.000585343	0.00123579
TGME49_218590	protein phosphatase 2C domain-containing protein	1497.05	-0.283026	0.0707377	-4.00106	6.30587e-05	0.000150185
TGME49_218600	RNA recognition motif-containing protein	981.612	-0.267691	0.10715	-2.49828	0.0124796	0.0212827
TGME49_218610	ATPase (DUF699) protein	1122.45	-0.227552	0.0782787	-2.90695	0.00364973	0.00680739
TGME49_218720	calcium-dependent protein kinase CDPK6	3988.14	-2.36329	0.0913852	-25.8608	1.84074e-147	1.1557e-145
TGME49_218730	hypothetical protein	2684.42	0.0337163	0.0918996	0.366882	0.713707	0.770744
TGME49_218740	membrane protein, putative	2315.12	-2.75259	0.130809	-21.0428	2.65949e-98	9.0445e-97
TGME49_218750	hypothetical protein	484.84	1.40852	0.0943982	14.9211	2.40437e-50	3.77393e-49
TGME49_218760	SNAP protein (soluble N-ethylmaleimide-sensitive factor Attachment Protein), putative	1784.52	0.149862	0.0647624	2.31403	0.0206659	0.0338977
TGME49_218770	carrier superfamily protein	234.998	-0.211815	0.13997	-1.51329	0.130207	0.180381
TGME49_218780	phosphoserine aminotransferase, putative	3013.63	0.827349	0.0698812	11.8394	2.44327e-32	2.42898e-31
TGME49_218790	elongation factor G C-terminus domain-containing protein	1032.02	-0.612793	0.121953	-5.02481	5.03937e-07	1.48868e-06
TGME49_218800	hypothetical protein	736.894	-0.420038	0.100449	-4.18162	2.89438e-05	7.17482e-05
TGME49_218810	histidyl-tRNA synthetase	743.924	0.189457	0.101935	1.85861	0.0630831	0.0937688
TGME49_218820	alba 2	5902.85	-0.471732	0.153715	-3.06887	0.00214869	0.00414404
TGME49_218830	hypothetical protein	1094.46	0.346871	0.0696245	4.98202	6.29234e-07	1.8441e-06
TGME49_218840	mutS domain protein	1332.51	0.359511	0.167286	2.14908	0.0316283	0.0500777
TGME49_218850	ribosomal protein RPS9	505.919	-0.0571062	0.145032	-0.393748	0.693767	0.753597
TGME49_218860	hypothetical protein	5.27402	-1.70424	0.907271	-1.87842	0.0603236	0.0900442
TGME49_218870	TBC domain-containing protein	898.578	-0.432777	0.0792116	-5.46356	4.66681e-08	1.51213e-07
TGME49_218880	SF-assemblin, putative	1908.84	-0.394996	0.0881902	-4.4789	7.50271e-06	1.98693e-05
TGME49_218890	hypothetical protein	186.528	4.98012	0.254991	19.5306	6.03333e-85	1.68644e-83
TGME49_218900	hypothetical protein	0.0908127	0.853395	4.08047	0.209141	0.834338	0.868938
TGME49_218910	hypothetical protein	567.032	0.215112	0.186582	1.15291	0.248947	0.318418
TGME49_218920	proteasome subunit beta type, putative	3041.17	1.02244	0.0894765	11.4269	3.06766e-30	2.82918e-29
TGME49_218930	BTB/POZ domain-containing protein	69.4557	1.74359	0.257079	6.78232	1.18258e-11	4.88967e-11
TGME49_218940	hypothetical protein	1439.19	0.291416	0.19211	1.51692	0.129287	0.179219
TGME49_218950	hypothetical protein	659.004	-0.67859	0.106488	-6.37243	1.86052e-10	7.16302e-10
TGME49_218955	hypothetical protein	768.903	-1.00123	0.725394	-1.38026	0.167508	0.225722
TGME49_218960	AP2 domain transcription factor AP2XII-1	13864.2	-0.608192	0.22555	-2.69648	0.0070076	0.0124692
TGME49_219070	cyclic nucleotide-binding domain-containing protein	6294.27	-0.514869	0.0600401	-8.57541	9.87369e-18	5.81451e-17
TGME49_219080	edge expressed protein, putative	1303.56	0.215947	0.152443	1.41658	0.156606	0.212965
TGME49_219090	hypothetical protein	1.82288	0.984278	1.42708	0.689713	0.490375	0.568529
TGME49_219100	cyclin-dependent kinase regulatory subunit protein	634.358	0.870976	0.10089	8.63292	5.98028e-18	3.56285e-17
TGME49_219110	hypothetical protein	0	NA	NA	NA	NA	NA
TGME49_219120	zinc finger (CCCH type) motif-containing protein	8680.61	-0.447239	0.128578	-3.47835	0.000504509	0.00107402
TGME49_219125	hypothetical protein	63.8694	0.76532	0.279086	2.74224	0.00610225	0.0109585
TGME49_219130	NADPH-glutathione reductase	1520.81	0.585817	0.061522	9.52206	1.69781e-21	1.16842e-20
TGME49_219140	EF-1 guanine nucleotide exchange domain-containing protein	2311.02	-1.29408	0.17131	-7.55405	4.21934e-14	2.04989e-13
TGME49_219150	zinc finger, zz type domain-containing protein	783.914	-0.604947	0.107036	-5.6518	1.5878e-08	5.3244e-08
TGME49_219160	hypothetical protein	11.7429	-2.40143	0.777903	-3.08706	0.00202147	0.00391349
TGME49_219170	hypothetical protein	1412.8	-0.365869	0.0975991	-3.74869	0.00017776	0.000403469
TGME49_219175	hypothetical protein	179.66	-0.670534	0.149698	-4.47923	7.49116e-06	1.98451e-05
TGME49_219180	acetyltransferase, GNAT family protein	581.804	-0.43378	0.0972	-4.46276	8.09113e-06	2.13307e-05
TGME49_219190	nuclear movement protein domain containing protein	1471.52	-0.498017	0.122406	-4.06856	4.73052e-05	0.000114537
TGME49_219200	DEAD/DEAH box RNA helicase family protein	1334.95	-0.193973	0.0886842	-2.18723	0.0287254	0.0459089
TGME49_219210	ankyrin repeat-containing protein	617.559	0.0892523	0.103924	0.858822	0.390439	0.468228
TGME49_219218	hypothetical protein	1375.51	5.57089	0.194749	28.6054	5.75041e-180	4.60145e-178
TGME49_219222	hypothetical protein	52.3632	5.26191	0.457122	11.511	1.16177e-30	1.08993e-29
TGME49_219230	AMP-binding enzyme domain-containing protein	2856.24	-0.430171	0.0994406	-4.32591	1.51901e-05	3.89391e-05
TGME49_219240	Peptidyl-tRNA hydrolase PTH2 domain-containing protein	491.274	0.338692	0.11279	3.00286	0.00267459	0.00508146
TGME49_219250	acetyltransferase, GNAT family protein	3942.68	-0.851004	0.0650654	-13.0792	4.3283e-39	5.21055e-38
TGME49_219260	cation-transporting ATPase, putative	3285.38	0.715099	0.201435	3.55003	0.000385193	0.000835933
TGME49_219270	multi-pass transmembrane protein	11891.1	-0.229826	0.0806372	-2.85013	0.00437014	0.00804263
TGME49_219280	actin like protein ALP1	2013.89	-0.0754218	0.0681234	-1.10714	0.268235	0.339905
TGME49_219290	F-actin-capping protein subunit beta, putative	1320.98	0.645222	0.0820177	7.86686	3.63659e-15	1.88936e-14
TGME49_219300	ran binding protein	825.245	0.142502	0.109151	1.30555	0.191707	0.253847
TGME49_219310	DnaK family protein	5034.81	0.638974	0.0615826	10.3759	3.19215e-25	2.50041e-24
TGME49_219320	acid phosphatase GAP50	20834.2	-0.263581	0.0729094	-3.61519	0.000300131	0.000661179
TGME49_219348	SAG-related sequence SRS55M	3.29381	-3.15011	1.4244	-2.21153	0.026999	0.0433791
TGME49_219370	hypothetical protein	73.1801	1.55333	0.264773	5.86664	4.44704e-09	1.54784e-08
TGME49_219430	tRNA ligase class II core domain (G, H, P, S and T) domain-containing protein	687.083	0.194978	0.191141	1.02007	0.307694	0.381662
TGME49_219440	hypothetical protein	1937.88	0.156318	0.0649786	2.40569	0.016142	0.0269155
TGME49_219450	WD domain, G-beta repeat-containing protein	55.8001	0.168179	0.251452	0.668834	0.503602	0.579337
TGME49_219460	hypothetical protein	1087.53	-0.410664	0.133612	-3.07356	0.00211519	0.00408329
TGME49_219470	hypothetical protein	217.762	-0.798717	0.199318	-4.00725	6.14309e-05	0.000146565
TGME49_219485	hypothetical protein	1855.32	1.09964	0.144896	7.58915	3.22011e-14	1.57475e-13
TGME49_219500	hypothetical protein	1601.83	-0.995546	0.0843359	-11.8045	3.69858e-32	3.65913e-31
TGME49_219510	GTP binding protein 7 isoform 2 family protein, putative	1055.98	-0.202103	0.0806268	-2.50665	0.0121882	0.0208598
TGME49_219520	histone arginine methyltransferase PRMT1	2162.25	0.585676	0.0872595	6.71188	1.92127e-11	7.84461e-11
TGME49_219530	hypothetical protein	426.564	-0.0400627	0.11629	-0.344507	0.730465	0.78624
TGME49_219540	cytosolic tRNA-Ala synthetase	6420.84	-0.096758	0.0508855	-1.90149	0.0572385	0.0859443
TGME49_219550	dihydrolipoyllysine-residue succinyltransferase component of oxoglutarate dehydrogenase	2722.94	-0.158794	0.0947083	-1.67667	0.0936073	0.133664
TGME49_219570	hypothetical protein	26.0287	-0.629752	0.364459	-1.72791	0.0840046	0.121435
TGME49_219590	RuvB family 1 protein	2226.38	0.35132	0.113358	3.09921	0.00194038	0.00376363
TGME49_219600	hypothetical protein	2309.78	-0.0606012	0.0751025	-0.806914	0.419716	0.497419
TGME49_219610	hypothetical protein	543.217	1.0102	0.118163	8.5492	1.2394e-17	7.27244e-17
TGME49_219620	hypothetical protein	726.473	-0.272386	0.0859632	-3.16864	0.00153156	0.0030202
TGME49_219630	flavodoxin domain-containing protein	2394.59	-1.32157	0.0649527	-20.3467	4.96911e-92	1.51902e-90
TGME49_219640	hypothetical protein	820.696	-0.381079	0.118176	-3.22467	0.00126119	0.00251991
TGME49_219650	transporter, small conductance mechanosensitive ion channel (MscS) family protein	263.165	-0.638539	0.172717	-3.69703	0.000218133	0.000490469
TGME49_219660	hypothetical protein	97.7394	2.49984	0.370708	6.74342	1.54701e-11	6.35787e-11
TGME49_219670	zinc finger (CCCH type) motif-containing protein	7.66016	0.83297	0.738158	1.12844	0.259132	0.329959
TGME49_219678	hypothetical protein	505.216	0.0884512	0.120219	0.735751	0.461882	0.539943
TGME49_219682	pyruvate dehydrogenase kinase, putative	996.046	-0.0934987	0.0955639	-0.978389	0.327882	0.403342
TGME49_219690	hypothetical protein	8185.33	-0.446787	0.154279	-2.89597	0.0037799	0.0070373
TGME49_219700	DNA replication licensing factor MCM4, putative	3560.6	0.510036	0.0937157	5.44238	5.25734e-08	1.69472e-07
TGME49_219710	hypothetical protein	3038.26	0.0818905	0.0880919	0.929603	0.352577	0.429
TGME49_219720	Ras-related protein Rab-5C, putative	1254.82	0.0641708	0.08907	0.720454	0.471245	0.549472
TGME49_219730	hypothetical protein	7193.55	-1.40764	0.0562659	-25.0177	3.92311e-138	2.20831e-136
TGME49_219738	hypothetical protein	2941.8	0.069044	0.111453	0.619492	0.535592	0.609693
TGME49_219742	hypothetical protein	4.22995	2.60272	1.16531	2.23349	0.0255164	0.0411753
TGME49_219750	cytochrome c, putative	3132.07	-0.455204	0.158631	-2.86957	0.00411029	0.00761594
TGME49_219760	N-acetyltransferase family protein	668.388	0.0713212	0.126102	0.565586	0.571675	0.644027
TGME49_219770	30S ribosomal protein S12, putative	622.872	-0.312036	0.11457	-2.72354	0.00645872	0.0115504
TGME49_219780	hypothetical protein	0	NA	NA	NA	NA	NA
TGME49_219790	pre-mRNA processing factor PRP3	1071.85	-0.105379	0.109065	-0.966205	0.333942	0.409808
TGME49_219800	vacuolar ATP synthase subunit b, putative	3757.81	0.561358	0.0501398	11.1959	4.27233e-29	3.8027e-28
TGME49_219810	hypothetical protein	9920.81	-0.724399	0.0735976	-9.8427	7.37039e-23	5.3473e-22
TGME49_219820	polyubiquitin UbC, putative	2620.24	-0.899431	0.0781083	-11.5152	1.10622e-30	1.03901e-29
TGME49_219828	HMG (high mobility group) box domain-containing protein	32.8344	0.14446	0.505222	0.285933	0.774929	0.825607
TGME49_219832	cyclin-dependent kinase regulatory subunit protein	840.678	1.72313	0.119018	14.478	1.67001e-47	2.45597e-46
TGME49_219840	hypothetical protein	10.0748	-1.01685	0.72339	-1.40567	0.159821	0.216687
TGME49_219850	prolyl-tRNA synthetase (ProRS)	5691.28	0.539831	0.0624906	8.6386	5.69052e-18	3.3927e-17
TGME49_219860	replication licensing factor, putative	4777.85	0.498854	0.0675816	7.38151	1.56502e-13	7.3751e-13
TGME49_220025	hypothetical protein	2.95766	-3.00191	1.47821	-2.03078	0.0422774	0.0653909
TGME49_220060	hypothetical protein	3.77744	1.70056	1.15468	1.47275	0.140819	0.193463
TGME49_220070	hypothetical protein	97.2308	3.98448	0.263364	15.1292	1.03983e-51	1.67729e-50
TGME49_220080	Toxoplasma gondii family C protein	27.8921	3.09076	0.48082	6.42809	1.29216e-10	5.01027e-10
TGME49_220090	hypothetical protein	851.593	-0.077453	0.0862026	-0.8985	0.368919	0.4463
TGME49_220100	phosphoribosylpyrophosphate synthetase	1371.26	-0.265123	0.0931676	-2.84566	0.00443197	0.00815275
TGME49_220110	hypothetical protein	693.856	-0.421835	0.187176	-2.25368	0.0242163	0.0392248
TGME49_220120	hypothetical protein	439.843	0.377894	0.127362	2.96709	0.00300636	0.00566826
TGME49_220125	hypothetical protein	69.5128	0.0966806	0.274416	0.352314	0.724602	0.78065
TGME49_220128	hypothetical protein	55.6694	-0.0258121	0.300291	-0.0859568	0.931501	0.946931
TGME49_220132	hypothetical protein	375.982	-0.648509	0.358431	-1.8093	0.0704048	0.103521
TGME49_220140	EF hand domain-containing protein	305.599	0.857458	0.178875	4.79361	1.6381e-06	4.63276e-06
TGME49_220145	hypothetical protein	0	NA	NA	NA	NA	NA
TGME49_220150	50S ribosomal protein L16, putative	496.072	0.256123	0.0914447	2.80085	0.00509675	0.00925466
TGME49_220160	WD domain-containing protein	506.029	-0.50046	0.13444	-3.72256	0.000197215	0.000445152
TGME49_220170	hypothetical protein	1456.46	0.0066506	0.0748573	0.0888436	0.929206	0.945513
TGME49_220175	hypothetical protein	346.124	-1.15862	0.122882	-9.42868	4.15293e-21	2.81296e-20
TGME49_220180	hypothetical protein	119.195	-0.172092	0.174918	-0.983845	0.325192	0.400923
TGME49_220190	hypothetical protein	229.402	0.0146016	0.149123	0.0979166	0.921999	0.939612
TGME49_220200	hypothetical protein	929.552	0.161087	0.114717	1.40422	0.160254	0.217203
TGME49_220208	hypothetical protein	941.788	-0.610425	0.112415	-5.4301	5.63209e-08	1.81266e-07
TGME49_220212	pseudouridine synthase	312.81	-0.310923	0.175698	-1.76964	0.0767869	0.111957
TGME49_220230	leucine rich repeat-containing protein	1227.14	-0.576861	0.0829869	-6.95123	3.62127e-12	1.55399e-11
TGME49_220240	hypothetical protein	5741.3	-1.58861	0.0530718	-29.9333	7.26091e-197	6.23827e-195
TGME49_220250	Nucleotide-sensitive chloride conductance regulator (ICln) protein	1484.58	-1.02717	0.105675	-9.72012	2.47479e-22	1.75799e-21
TGME49_220260	hypothetical protein	762.311	-0.958679	0.107987	-8.87775	6.82266e-19	4.20911e-18
TGME49_220270	alveolin domain containing intermediate filament IMC6	8050.82	-0.459398	0.0508601	-9.03258	1.67669e-19	1.06748e-18
TGME49_220280	mucin family glycoprotein	64.4257	-0.804307	0.247119	-3.25474	0.00113495	0.00228389
TGME49_220290	hypothetical protein	958.705	-0.377303	0.21019	-1.79506	0.072644	0.106392
TGME49_220300	ribosomal protein L15 protein	1487.9	0.325422	0.0749829	4.33995	1.42514e-05	3.6644e-05
TGME49_220310	hypothetical protein	2.53352	1.55625	1.57067	0.990819	0.321774	0.39726
TGME49_220320	BSD domain-containing protein	347.814	0.0682675	0.132293	0.516033	0.605831	0.675703
TGME49_220330	hypothetical protein	907.653	2.04167	0.114452	17.8387	3.54033e-71	8.40006e-70
TGME49_220340	hypothetical protein	948.694	1.00187	0.257115	3.89658	9.75603e-05	0.000227446
TGME49_220350	tRNA ligases class II (D, K and N) domain-containing protein	1459.01	0.0955188	0.0904477	1.05607	0.290938	0.363873
TGME49_220360	FAD binding domain-containing protein	2207.05	0.0156058	0.110443	0.141302	0.887631	0.912334
TGME49_220370	hypothetical protein	2291	0.0449897	0.106928	0.420748	0.673939	0.736864
TGME49_220380	hypothetical protein	2443.68	-2.3124	0.0732481	-31.5695	9.69244e-219	9.88871e-217
TGME49_220390	hypothetical protein	3659.9	0.445708	0.0822634	5.41806	6.02485e-08	1.93145e-07
TGME49_220400	actin depolymerizing factor ADF	15172.5	-1.10016	0.159387	-6.90248	5.11024e-12	2.17919e-11
TGME49_220420	3'5'-cyclic nucleotide phosphodiesterase domain-containing protein	236.311	-0.386054	0.155784	-2.47813	0.0132072	0.0224018
TGME49_220430	hypothetical protein	1070.92	0.822241	0.0699635	11.7524	6.86109e-32	6.69059e-31
TGME49_220440	cyclin-dependent kinase regulatory subunit protein	647.862	1.75781	0.118021	14.894	3.60346e-50	5.61287e-49
TGME49_220450	ribonuclease HI protein	287.383	1.60483	0.120184	13.353	1.13734e-40	1.42159e-39
TGME49_220460	SNF7 family protein	799.454	1.65471	0.103754	15.9484	2.92504e-57	5.30537e-56
TGME49_220470	hypothetical protein	4223.8	-0.793634	0.1286	-6.17133	6.77178e-10	2.5055e-09
TGME49_220480	hypothetical protein	431.141	-0.329089	0.105765	-3.11152	0.00186129	0.00362401
TGME49_220490	pre-rRNA-processing protein PNO1, putative	982.439	-0.237445	0.0948971	-2.50213	0.0123448	0.021088
TGME49_220500	UBX domain-containing protein	3193.79	-0.581468	0.110773	-5.24917	1.52784e-07	4.73974e-07
TGME49_220510	hypothetical protein	2336.34	-1.11996	0.0611994	-18.3002	8.23826e-75	2.00121e-73
TGME49_220520	hypothetical protein	3124.59	-1.04083	0.579437	-1.79627	0.0724512	0.106185
TGME49_220525	hypothetical protein	317.92	-0.732724	0.303878	-2.41125	0.015898	0.0265194
TGME49_220530	AP2 domain transcription factor AP2V-1	1661.02	-0.433191	0.14296	-3.03017	0.0024442	0.00467312
TGME49_220540	hypothetical protein	453.964	-0.932063	0.145268	-6.41616	1.39755e-10	5.40605e-10
TGME49_220560	hypothetical protein	45.9754	3.19461	0.35982	8.87834	6.78626e-19	4.18982e-18
TGME49_220570	hypothetical protein	1466.69	0.106561	0.131879	0.808022	0.419078	0.497023
TGME49_220580	hypothetical protein	90.7426	0.0995482	0.21337	0.466551	0.640821	0.707035
TGME49_220585	hypothetical protein	579.922	2.53421	0.0984305	25.7462	3.55271e-146	2.21353e-144
TGME49_220600	hypothetical protein	2408.54	0.587598	0.0647127	9.08011	1.0846e-19	6.94861e-19
TGME49_220610	protein phosphatase 2C domain-containing protein	897.461	0.381613	0.0778658	4.90091	9.53919e-07	2.7512e-06
TGME49_220630	hypothetical protein	7018.75	1.48196	0.146718	10.1007	5.48236e-24	4.13559e-23
TGME49_220640	hypothetical protein	2594.65	0.973259	0.155794	6.24708	4.18197e-10	1.56646e-09
TGME49_220650	hypothetical protein	108.951	2.02267	0.238705	8.47351	2.38113e-17	1.38129e-16
TGME49_220720	hypothetical protein	189.264	-2.3854	0.198651	-12.008	3.22486e-33	3.31503e-32
TGME49_220730	hypothetical protein	487.43	-1.61186	0.241979	-6.66114	2.71717e-11	1.10008e-10
TGME49_220740	hypothetical protein	225.861	-2.50088	0.181002	-13.8168	2.01728e-43	2.69037e-42
TGME49_220840	threonine synthase	4.25985	-3.57098	1.44721	-2.46749	0.0136064	0.0230167
TGME49_220850	hypothetical protein	0	NA	NA	NA	NA	NA
TGME49_220860	DEAD/DEAH box helicase	1952.39	-0.00837396	0.0638628	-0.131124	0.895677	0.918637
TGME49_220870	hypothetical protein	1099.97	-0.952995	0.159892	-5.96025	2.51846e-09	8.91013e-09
TGME49_220880	hypothetical protein	1265.72	-0.157459	0.0938028	-1.67861	0.0932272	0.133191
TGME49_220890	hypothetical protein	2275.3	-1.34487	0.0702902	-19.1331	1.33893e-81	3.57135e-80
TGME49_220900	hypothetical protein	11534.3	-0.0834096	0.0711163	-1.17286	0.240851	0.309287
TGME49_220910	HEAT repeat-containing protein	2054.85	-0.467109	0.116365	-4.01417	5.96541e-05	0.000142534
TGME49_220920	hypothetical protein	519.384	0.418781	0.129558	3.23237	0.00122766	0.00245773
TGME49_220930	hypothetical protein	2146.36	-0.136689	0.0750452	-1.82142	0.0685437	0.101021
TGME49_220940	ribosomal RNA methyltransferase (FtsJ) family protein	487.006	1.0377	0.119582	8.67776	4.03656e-18	2.41365e-17
TGME49_220950	hypothetical protein	11989.3	-2.19105	0.109237	-20.0578	1.72475e-89	5.06382e-88
TGME49_221160	acetyltransferase, GNAT family protein	1082.66	-0.353818	0.0989948	-3.57411	0.00035142	0.000765694
TGME49_221170	CAAX metallo endopeptidase	1694.05	0.16072	0.0816056	1.96947	0.0488993	0.0745036
TGME49_221180	hypothetical protein	6755.03	-1.40842	0.0602363	-23.3816	6.57763e-121	2.98259e-119
TGME49_221190	mrna cleavage factor family protein, putative	886.947	-0.68546	0.0935956	-7.32363	2.41352e-13	1.11927e-12
TGME49_221200	CW-type Zinc Finger protein	3390.97	-0.242256	0.0540338	-4.48342	7.34558e-06	1.95101e-05
TGME49_221210	cyclophilin	9297.1	-0.302159	0.164335	-1.83868	0.0659627	0.0974987
TGME49_221220	hypothetical protein	290.03	2.17819	0.223499	9.74585	1.92161e-22	1.36741e-21
TGME49_221230	hypothetical protein	2788.09	0.345696	0.074956	4.61198	3.98846e-06	1.08803e-05
TGME49_221240	hypothetical protein	0.181625	-0.078603	4.03478	-0.0194814	0.984457	0.989062
TGME49_221250	hypothetical protein	2943.15	0.132413	0.0592819	2.23362	0.0255084	0.0411706
TGME49_221260	Class-II DAHP synthetase family protein	959.149	0.302533	0.115232	2.62543	0.00865401	0.0151771
TGME49_221265	hypothetical protein	3.29744	-0.184229	1.00976	-0.182449	0.85523	0.887075
TGME49_221270	oxidoreductase, 2OG-Fe(II) oxygenase family protein	1758.37	-0.411722	0.07104	-5.79563	6.80647e-09	2.34209e-08
TGME49_221275	hypothetical protein	1.59998	1.47633	1.77453	0.831956	0.405434	0.483088
TGME49_221280	hypothetical protein	2370.22	0.66866	0.22587	2.96038	0.0030726	0.00578915
TGME49_221295	hypothetical protein	1908.74	1.28359	0.170838	7.51346	5.75862e-14	2.77953e-13
TGME49_221310	aminopeptidase N protein	594.93	2.29299	0.147297	15.5672	1.21698e-54	2.10445e-53
TGME49_221320	acetyl-CoA carboxylase ACC1	5570.24	0.840466	0.177765	4.72797	2.26777e-06	6.32806e-06
TGME49_221330	DNA gyrase/topoisomerase IV, A subunit domain-containing protein	2494.94	-0.582873	0.0812019	-7.17807	7.07017e-13	3.18646e-12
TGME49_221340	hypothetical protein	711.086	-0.94663	0.114853	-8.24208	1.69236e-16	9.37112e-16
TGME49_221350	Ctr copper transporter family protein	605.936	1.14079	0.0942344	12.1058	9.83503e-34	1.0252e-32
TGME49_221360	hypothetical protein	2155.13	0.289044	0.0673273	4.29312	1.76181e-05	4.4811e-05
TGME49_221370	hypothetical protein	944.341	-1.08949	0.154304	-7.06065	1.65723e-12	7.26829e-12
TGME49_221380	alba 1	10657.8	0.644884	0.0763629	8.44499	3.04075e-17	1.75645e-16
TGME49_221390	hypothetical protein	1787.56	-0.00403468	0.0621277	-0.0649417	0.94822	0.959959
TGME49_221400	hypothetical protein	12499	0.269641	0.210429	1.28138	0.200059	0.263538
TGME49_221410	actin-like protein ALP4	1891.76	-0.983157	0.0736681	-13.3458	1.2538e-40	1.56476e-39
TGME49_221415	hypothetical protein	18.8	-1.75757	0.532136	-3.30286	0.000957031	0.00195331
TGME49_221420	Chromosome-associated kinesin KLP1, putative	57.2287	0.919126	0.325408	2.82454	0.00473488	0.00864372
TGME49_221430	hypothetical protein	186.242	-0.00689965	0.144389	-0.0477852	0.961887	0.971289
TGME49_221440	RPGR, putative	927.105	0.0746115	0.117184	0.636703	0.524318	0.599461
TGME49_221450	SPRY domain-containing protein	816.124	0.259235	0.105624	2.45431	0.0141155	0.0238136
TGME49_221455	hypothetical protein	166.497	0.718513	0.159015	4.51851	6.22774e-06	1.66713e-05
TGME49_221460	phosphoglycerate mutase family protein	1751.59	0.279183	0.0626557	4.45583	8.35695e-06	2.19888e-05
TGME49_221470	hypothetical protein	8587.63	0.438579	0.0979121	4.47931	7.48831e-06	1.9844e-05
TGME49_221480	hypothetical protein	5941.78	-1.86845	0.111729	-16.723	8.90493e-63	1.7902e-61
TGME49_221490	cell cycle regulator protein	568.721	-0.255948	0.165181	-1.5495	0.121262	0.169042
TGME49_221500	dual specificity phosphatase, catalytic domain-containing protein	1434.15	-0.298968	0.0860922	-3.47265	0.000515345	0.00109595
TGME49_221510	hypothetical protein	2987.97	-0.350432	0.169861	-2.06305	0.0391081	0.0609045
TGME49_221518	hypothetical protein	370.5	0.15321	0.195713	0.782827	0.433729	0.511722
TGME49_221522	adaptor complexes medium subunit family protein	1987.06	0.324879	0.110729	2.93401	0.00334619	0.00626844
TGME49_221530	hypothetical protein	1445.57	-0.546094	0.0661247	-8.25855	1.47458e-16	8.19302e-16
TGME49_221540	hypothetical protein	806.381	0.622189	0.137131	4.53717	5.70134e-06	1.53275e-05
TGME49_221550	CMGC kinase, MAPK family, MEK kinase-related (incomplete catalytic triad)	2952.24	7.82798	0.144208	54.2826	0	0
TGME49_221560	hypothetical protein	1.26756	-1.53131	1.69406	-0.903931	0.366032	0.443586
TGME49_221570	pre-rRNA-processing protein, putative	345.361	0.0673402	0.163149	0.412753	0.679788	0.742119
TGME49_221580	ribosomal RNA large subunit methyltransferase J protein	2814.2	-0.0387348	0.25357	-0.152758	0.878589	0.905892
TGME49_221585	hypothetical protein	444.833	0.52495	0.108058	4.85806	1.18543e-06	3.39373e-06
TGME49_221590	dual specificity phosphatase, catalytic domain-containing protein	8324.52	-0.902951	0.0829874	-10.8806	1.42652e-27	1.21158e-26
TGME49_221600	hypothetical protein	526.576	0.313564	0.111832	2.8039	0.00504893	0.00917804
TGME49_221610	ubiquitin carboxyl-terminal hydrolase	2068.47	0.20292	0.0867474	2.3392	0.019325	0.031839
TGME49_221620	beta-tubulin, putative	8503.83	0.0286929	0.147159	0.19498	0.845409	0.87845
TGME49_221630	hypothetical protein	1350.17	-0.123564	0.161167	-0.766682	0.443271	0.521296
TGME49_221640	hypothetical protein	1929.34	-0.155531	0.11026	-1.41059	0.158365	0.214873
TGME49_221660	DEAD/DEAH box helicase domain-containing protein	1914.3	-0.617219	0.201506	-3.06302	0.00219112	0.0042199
TGME49_221665	hypothetical protein	36.2924	1.51551	0.33574	4.51394	6.36335e-06	1.70232e-05
TGME49_221670	transcriptional elongation factor FACT140	5906.98	0.131058	0.0761931	1.72008	0.0854181	0.123285
TGME49_221675	hypothetical protein	7623.71	0.13152	0.0473911	2.77521	0.00551658	0.00996999
TGME49_221685	hypothetical protein	13.4567	-0.44432	0.615587	-0.721783	0.470428	0.548624
TGME49_221690	hypothetical protein	1344.08	-0.411111	0.0916953	-4.48344	7.34483e-06	1.95101e-05
TGME49_221700	hypothetical protein	1359.65	-0.109883	0.127373	-0.862682	0.388312	0.466229
TGME49_221710	TBC domain-containing protein	1779.74	0.03958	0.141695	0.279332	0.77999	0.829591
TGME49_221720	hypothetical protein	2688.07	-0.450004	0.0909651	-4.94699	7.53685e-07	2.19386e-06
TGME49_221818	hypothetical protein	206.652	0.0467328	0.24462	0.191043	0.848492	0.881317
TGME49_221830	subtilisin SUB12	216.169	3.31191	0.21332	15.5256	2.32953e-54	4.00287e-53
TGME49_221840	hypothetical protein	2034.01	7.23563	0.158908	45.5334	0	0
TGME49_221850	prohibitin family protein, putative	447.283	0.147825	0.0984245	1.50191	0.133119	0.183876
TGME49_221855	hypothetical protein	63.172	-0.371269	0.327062	-1.13516	0.256306	0.326717
TGME49_221860	hypothetical protein	29.7923	-1.05401	0.413615	-2.54828	0.0108256	0.0186883
TGME49_221865	hypothetical protein	63.8674	-1.00676	0.280533	-3.58875	0.000332263	0.00072628
TGME49_221870	hypothetical protein	3279.92	-0.37718	0.118769	-3.17574	0.00149456	0.00295366
TGME49_221880	hypothetical protein	672.667	0.73271	0.0834064	8.78481	1.56629e-18	9.51905e-18
TGME49_221890	WD domain, G-beta repeat-containing protein	243.263	0.887419	0.289114	3.06945	0.00214456	0.00413706
TGME49_221895	hypothetical protein	12.1605	2.20112	0.585174	3.76147	0.000168915	0.000384464
TGME49_221900	hypothetical protein	574.254	-0.39137	0.145373	-2.69218	0.00709875	0.0126039
TGME49_221905	hypothetical protein	1007.53	-0.321631	0.0819845	-3.92307	8.74269e-05	0.000204875
TGME49_221910	AN1 family Zinc finger domain-containing protein	3154.98	-0.313341	0.091484	-3.42509	0.000614605	0.00129489
TGME49_221922	NifU family domain-containing protein	457.093	0.43572	0.119615	3.64268	0.000269812	0.00059729
TGME49_221930	hypothetical protein	0.282969	-0.714996	3.98961	-0.179215	0.857769	0.888917
TGME49_221940	adaptin n terminal region domain-containing protein	1662.4	-0.434257	0.10926	-3.97452	7.05214e-05	0.000167422
TGME49_221950	splicesome-associated protein, putative	2584.35	-0.484559	0.0591168	-8.19663	2.47225e-16	1.36065e-15
TGME49_221970	hypothetical protein	609.663	0.0333828	0.129922	0.256944	0.797222	0.843741
TGME49_221980	U1 zinc finger protein	673.439	-0.286667	0.0896868	-3.19631	0.00139197	0.00276496
TGME49_221990	hypothetical protein	2681.79	-0.455954	0.0740443	-6.15785	7.37372e-10	2.71958e-09
TGME49_222000	brix domain-containing protein	948.664	0.381965	0.0941297	4.05786	4.95254e-05	0.000119558
TGME49_222010	HAD hydrolase, family IIID protein	664.984	0.129352	0.0941559	1.3738	0.169502	0.228221
TGME49_222020	phosphoglycerate kinase PGKII	532.454	0.68785	0.120202	5.72246	1.04995e-08	3.56329e-08
TGME49_222030	hypothetical protein	874.312	0.775124	0.148288	5.22715	1.72141e-07	5.33011e-07
TGME49_222040	Ran-interacting Mog1 protein	831.063	-0.19196	0.0781954	-2.45488	0.0140932	0.0237809
TGME49_222050	hypothetical protein	3046.22	-1.14888	0.156512	-7.34051	2.12788e-13	9.90743e-13
TGME49_222060	hypothetical protein	1229.02	-0.820808	0.0731001	-11.2285	2.95291e-29	2.64853e-28
TGME49_222070	elongation factor Tu GTP binding domain-containing protein	737.204	-0.672643	0.131739	-5.10589	3.29249e-07	9.91634e-07
TGME49_222075	hypothetical protein	2.62541	2.34162	1.21738	1.92349	0.0544185	0.0821268
TGME49_222080	hypothetical protein	1.1905	0.0594703	2.20602	0.0269582	0.978493	0.984888
TGME49_222090	hypothetical protein	873.203	-0.121519	0.15771	-0.770519	0.440992	0.518942
TGME49_222100	hypothetical protein	2054.14	-1.1953	0.0953091	-12.5413	4.43933e-36	4.93649e-35
TGME49_222110	PUB domain-containing protein	1770.58	-0.428875	0.100037	-4.28718	1.80956e-05	4.59827e-05
TGME49_222120	hypothetical protein	1151.23	-0.691861	0.102733	-6.73456	1.64425e-11	6.7439e-11
TGME49_222130	hypothetical protein	1675.4	-0.789864	0.0776859	-10.1674	2.77178e-24	2.1163e-23
TGME49_222140	DEAD/DEAH box helicase domain-containing protein	777.289	-0.0171783	0.164395	-0.104494	0.916777	0.935108
TGME49_222150	hypothetical protein	59.3874	0.211739	0.421065	0.502866	0.615059	0.683595
TGME49_222155	hypothetical protein	361.825	0.881326	0.145614	6.05248	1.42632e-09	5.14887e-09
TGME49_222160	aldehyde dehydrogenase	1456.61	1.35932	0.0663956	20.473	3.74537e-93	1.17576e-91
TGME49_222170	dense-granule antigen DG32	6552.58	-0.283025	0.0702876	-4.02667	5.65724e-05	0.000135568
TGME49_222180	hypothetical protein	491.522	-0.310587	0.150125	-2.06886	0.0385593	0.0600842
TGME49_222188	hypothetical protein	15.3274	1.11315	0.595321	1.86982	0.0615083	0.0917118
TGME49_222192	hypothetical protein	546.475	-0.514193	0.0943357	-5.45067	5.01803e-08	1.6195e-07
TGME49_222200	LMBR1 family region protein, putative	608.676	-0.01409	0.0974856	-0.144535	0.885078	0.910169
TGME49_222210	SPFH domain / Band 7 family protein	897.835	0.192197	0.110047	1.74649	0.0807256	0.117093
TGME49_222220	alveolin domain containing intermediate filament IMC7	15969.5	0.489865	0.0926976	5.28455	1.26016e-07	3.93928e-07
TGME49_222230	hypothetical protein	1453.58	-0.614709	0.16134	-3.81002	0.000138957	0.000319483
TGME49_222240	hypothetical protein	3028.87	-0.868078	0.101583	-8.54552	1.27963e-17	7.49234e-17
TGME49_222245	hypothetical protein	1846.4	-0.875365	0.157917	-5.54321	2.96975e-08	9.73458e-08
TGME49_222250	hypothetical protein	380.13	0.123971	0.104466	1.18671	0.235341	0.303549
TGME49_222260	hypothetical protein	32.8908	2.102	0.458661	4.58291	4.58544e-06	1.24464e-05
TGME49_222270	hypothetical protein	813.78	1.00511	0.170071	5.90991	3.42295e-09	1.19958e-08
TGME49_222280	hypothetical protein	615.899	-0.84923	0.117795	-7.20938	5.62068e-13	2.55008e-12
TGME49_222290	LSM domain-containing protein	911.073	0.10288	0.131345	0.783279	0.433463	0.511483
TGME49_222300	hypothetical protein	1710.14	2.48234	0.0708553	35.034	6.8317e-269	9.78251e-267
TGME49_222305	hypothetical protein	77.9587	-0.479792	0.277028	-1.73193	0.0832868	0.120551
TGME49_222310	hypothetical protein	1041.48	-0.725623	0.0952059	-7.62162	2.50518e-14	1.23177e-13
TGME49_222330	hypothetical protein	499.514	-0.34173	0.152834	-2.23595	0.0253548	0.0409388
TGME49_222340	NOL1/NOP2/sun family protein	113.804	2.44922	0.199056	12.3042	8.60322e-35	9.21516e-34
TGME49_222350	hypothetical protein	2889.56	-0.145943	0.0612494	-2.38277	0.0171829	0.0285809
TGME49_222360	hypothetical protein	1998.94	0.227581	0.0936414	2.43035	0.0150844	0.0252603
TGME49_222370	SAG-related sequence SRS13	5942.79	5.06346	0.0843428	60.0343	0	0
TGME49_222380	importin-beta N-terminal domain-containing protein	3490.17	-0.137536	0.128449	-1.07075	0.284283	0.356863
TGME49_222385	hypothetical protein	9.32215	2.84118	0.771862	3.68094	0.000232375	0.000520199
TGME49_222390	hypothetical protein	590.699	1.66695	0.112599	14.8042	1.37516e-49	2.12175e-48
TGME49_222400	hypothetical protein	3241.09	0.975362	0.0622787	15.6613	2.78347e-55	4.90684e-54
TGME49_222410	hypothetical protein	1562.24	0.835903	0.068857	12.1397	6.50628e-34	6.81698e-33
TGME49_222420	hypothetical protein	196.79	1.81705	0.181569	10.0075	1.41315e-23	1.05142e-22
TGME49_222430	HECT-domain (ubiquitin-transferase) domain-containing protein	1691.36	-0.69288	0.0993427	-6.97465	3.06644e-12	1.32145e-11
TGME49_222440	hypothetical protein	122.713	-1.05156	0.513042	-2.04965	0.0403989	0.0627949
TGME49_222660	leucine rich repeat-containing protein	3543.47	-0.871784	0.085796	-10.1611	2.95625e-24	2.25504e-23
TGME49_222700	hypothetical protein	3.12873	0.598579	1.11266	0.537971	0.590597	0.661786
TGME49_222710	IMP-specific 5'-nucleotidase 1, putative	3032.95	-0.318053	0.0553204	-5.74928	8.9622e-09	3.05809e-08
TGME49_222800	glycogen synthase, putative	2718.57	-0.455539	0.274136	-1.66173	0.0965676	0.137362
TGME49_222840	Ser/Thr phosphatase family protein	6211.5	-0.671829	0.117915	-5.69755	1.21541e-08	4.10434e-08
TGME49_222850	stress responsive a/b barrel domain-containing protein	3444.16	-0.472794	0.105181	-4.49505	6.95549e-06	1.85102e-05
TGME49_222860	eukaryotic translation initiation factor, putative	6072.95	0.0782102	0.0591664	1.32187	0.186212	0.247333
TGME49_222870	hypothetical protein	1582.98	0.158144	0.115186	1.37294	0.169772	0.228434
TGME49_222880	hypothetical protein	260.679	0.184462	0.167302	1.10257	0.270213	0.341881
TGME49_222900	phosphoserine phosphatase	4512.69	-0.2781	0.232277	-1.19728	0.231199	0.299198
TGME49_222910	phosphoglycerate mutase	1583.79	0.334639	0.0680782	4.91551	8.85518e-07	2.56026e-06
TGME49_222920	mbp-1 interacting protein-2a family protein	905.124	-0.56651	0.15519	-3.65043	0.0002618	0.000580613
TGME49_222930	hypothetical protein	1876.71	-1.02951	0.0939441	-10.9588	6.03212e-28	5.17165e-27
TGME49_222935	hypothetical protein	5.07033	-2.85257	1.20088	-2.37539	0.0175303	0.0290759
TGME49_222940	hypothetical protein	132.612	0.157678	0.182182	0.865497	0.386766	0.464712
TGME49_222948	hypothetical protein	608.05	-0.211488	0.105032	-2.01356	0.0440553	0.0678069
TGME49_222952	phosphohistidine phosphatase	1540.23	-0.266176	0.207956	-1.27996	0.200558	0.264152
TGME49_222960	SCY kinase-related protein (incomplete catalytic triad)	874.14	0.249409	0.0989173	2.52139	0.0116892	0.0200731
TGME49_222970	inositol(myo)-1(or 4)-monophosphatase 2, putative	1392.06	-0.643547	0.105113	-6.12241	9.21691e-10	3.38465e-09
TGME49_222975	hypothetical protein	32.6299	1.03324	0.357072	2.89365	0.00380797	0.00708633
TGME49_222980	hypothetical protein	14.5907	6.35377	1.12234	5.6612	1.50318e-08	5.05105e-08
TGME49_222990	ribosomal protein S18, putative	1544.05	-0.211011	0.0698612	-3.02043	0.00252413	0.00481128
TGME49_223000	dynein light chain DLC	1355.74	0.290353	0.127871	2.27067	0.0231672	0.03769
TGME49_223010	hypothetical protein	601.446	0.387956	0.199045	1.94909	0.0512847	0.077833
TGME49_223020	coproporphyrinogen III oxidase	1205.88	-1.34238	0.125471	-10.6987	1.03179e-26	8.53238e-26
TGME49_223025	hypothetical protein	3.93564	-1.70683	1.17597	-1.45143	0.146661	0.200813
TGME49_223030	tetratricopeptide repeat-containing protein	4.43714	-1.32646	1.04846	-1.26515	0.205818	0.270295
TGME49_223040	hypothetical protein	2760.81	0.0633904	0.129074	0.491118	0.623343	0.691
TGME49_223045	hypothetical protein	3.44916	1.40308	1.04343	1.34468	0.17873	0.238443
TGME49_223050	ribosomal protein RPS20	8633.09	-0.541366	0.159926	-3.3851	0.000711527	0.00148415
TGME49_223060	MORN repeat-containing protein	890.604	2.16794	0.215854	10.0436	9.80773e-24	7.33737e-23
TGME49_223070	hypothetical protein	5370.27	-0.140056	0.103682	-1.35083	0.176751	0.236111
TGME49_223080	hypothetical protein	12325.3	0.114002	0.195404	0.583417	0.559613	0.632801
TGME49_223095	hypothetical protein	621.408	2.77876	0.100215	27.728	3.20815e-169	2.31725e-167
TGME49_223110	glycolipid transfer protein GLTP	6045.05	0.388721	0.0947498	4.10261	4.08515e-05	9.96801e-05
TGME49_223120	cyclin-dependent kinase regulatory subunit protein	15.0248	-1.62356	0.564735	-2.87491	0.00404143	0.00749005
TGME49_223125	ubiquitin family protein	2008.2	0.4834	0.0860023	5.62078	1.90094e-08	6.32253e-08
TGME49_223130	hypothetical protein	522.189	-0.647294	0.167252	-3.87017	0.000108759	0.000252329
TGME49_223140	tRNA binding domain-containing protein	1898.17	-0.153011	0.084381	-1.81333	0.0697807	0.102696
TGME49_223150	START domain-containing protein	493.401	-0.282828	0.16332	-1.73174	0.0833204	0.120559
TGME49_223258	hypothetical protein	22.5096	0.374854	0.432611	0.866492	0.38622	0.464329
TGME49_223262	WD domain, G-beta repeat-containing protein	64.6833	1.47762	0.304543	4.85192	1.22271e-06	3.49677e-06
TGME49_223270	hypothetical protein	963.362	-0.126379	0.106991	-1.18121	0.237519	0.305778
TGME49_223390	activating signal cointegrator 1 complex subunit 3 family 1 ASCC3L1, putative	5596.22	-0.238669	0.129604	-1.84152	0.0655452	0.0969626
TGME49_223400	hypothetical protein	6.30706	-0.886418	0.800298	-1.10761	0.268031	0.339752
TGME49_223410	eukaryotic initiation factor-4E, putative	4223.98	0.174971	0.116411	1.50304	0.132829	0.183598
TGME49_223420	DnaJ domain-containing protein	706.753	-0.305344	0.0984101	-3.10277	0.00191719	0.00372364
TGME49_223430	hypothetical protein	949.314	4.75744	0.136	34.9812	4.33944e-268	6.00314e-266
TGME49_223440	DEAD/DEAH box helicase domain-containing protein	946.866	-0.0623992	0.130245	-0.47909	0.631875	0.698546
TGME49_223450	ubiquitin carboxyl-terminal hydrolase	6451.01	0.262619	0.235391	1.11567	0.264562	0.335877
TGME49_223470	hypothetical protein	12.6226	0.780909	0.49974	1.56263	0.11814	0.165254
TGME49_223480	sushi domain (scr repeat) domain-containing protein	601.748	1.02876	0.231639	4.44124	8.94428e-06	2.34586e-05
TGME49_223485	hypothetical protein	1587.84	-0.186675	0.16182	-1.15359	0.248666	0.318122
TGME49_223490	hypothetical protein	709.404	0.331592	0.158783	2.08833	0.0367678	0.0575784
TGME49_223500	hypothetical protein	781.964	0.362426	0.103811	3.49121	0.00048083	0.0010279
TGME49_223510	hypothetical protein	1035.6	-1.02265	0.113932	-8.97598	2.80836e-19	1.76594e-18
TGME49_223520	EF hand domain-containing protein	116.94	-0.320548	0.291177	-1.10087	0.270954	0.34266
TGME49_223530	hypothetical protein	2245.35	0.409388	0.101506	4.03315	5.50348e-05	0.000132116
TGME49_223540	importin-beta N-terminal domain-containing protein	2718.9	0.270756	0.104802	2.58351	0.00978017	0.0170168
TGME49_223550	hypothetical protein	126.797	-0.470083	0.214777	-2.1887	0.0286186	0.0457472
TGME49_223560	hypothetical protein	720.898	2.10089	0.412628	5.0915	3.5525e-07	1.06797e-06
TGME49_223570	hypothetical protein	2244.01	0.663118	0.108691	6.10095	1.05439e-09	3.84708e-09
TGME49_223580	mediator complex subunit MED4	545.791	0.203835	0.0954804	2.13483	0.0327746	0.0517421
TGME49_223590	proteasome subunit	4273.07	0.279111	0.112457	2.48195	0.0130667	0.0221864
TGME49_223600	hypothetical protein	755.391	-0.000431339	0.0835379	-0.00516339	0.99588	0.997102
TGME49_223610	hypothetical protein	1039.9	-0.374645	0.0761456	-4.92012	8.64927e-07	2.50516e-06
TGME49_223620	golgi SNARE, putative	569.614	-0.619426	0.116779	-5.30428	1.13116e-07	3.55644e-07
TGME49_223630	hypothetical protein	615.424	-0.708589	0.093405	-7.58619	3.29439e-14	1.61011e-13
TGME49_223640	hypothetical protein	1567.43	0.808663	0.0940621	8.59712	8.17446e-18	4.84883e-17
TGME49_223650	hypothetical protein	328.876	-0.0417141	0.294465	-0.141661	0.887348	0.912158
TGME49_223660	50S ribosomal protein L4, putative	8218.95	-0.331738	0.121011	-2.7414	0.00611787	0.0109818
TGME49_223668	LYAR-type C2HC zinc finger protein	252.286	-0.230528	0.139448	-1.65315	0.0983	0.13951
TGME49_223672	3'(2'),5'-bisphosphate nucleotidase	643.124	0.467266	0.129533	3.60732	0.000309376	0.000679163
TGME49_223680	ubiquitin family protein	2727	-0.434479	0.0992054	-4.37959	1.18903e-05	3.08679e-05
TGME49_223685	hypothetical protein	0	NA	NA	NA	NA	NA
TGME49_223690	hypothetical protein	1163.8	-0.614363	0.161395	-3.80658	0.000140903	0.000323229
TGME49_223700	F5/8 type C domain-containing protein	8.77442	0.19085	0.630395	0.302747	0.762083	0.814365
TGME49_223710	tetratricopeptide repeat-containing protein	877.23	0.22738	0.0838787	2.71082	0.00671162	0.011966
TGME49_223725	hypothetical protein	590.031	2.89985	0.234773	12.3517	4.76774e-35	5.17478e-34
TGME49_223750	hypothetical protein	1470.94	-1.38205	0.107334	-12.8761	6.13378e-38	7.20344e-37
TGME49_223760	hypothetical protein	1586.08	-0.321683	0.0893646	-3.59967	0.000318615	0.000698291
TGME49_223770	hypothetical protein	0.094323	0.853395	4.08047	0.209141	0.834338	0.868938
TGME49_223780	hypothetical protein	2126.29	0.136299	0.13186	1.03366	0.301294	0.37493
TGME49_223790	hypothetical protein	2937.05	-0.88836	0.058104	-15.2892	9.03101e-53	1.49819e-51
TGME49_223800	hypothetical protein	875.25	0.67905	0.0750156	9.05213	1.40209e-19	8.96154e-19
TGME49_223810	hypothetical protein	2892.76	0.369911	0.055354	6.68264	2.34671e-11	9.52928e-11
TGME49_223830	fasciclin domain-containing protein	15.5911	1.06699	0.555998	1.91906	0.0549767	0.0828967
TGME49_223840	ATP-citrate lyase, putative	5018.22	-0.517989	0.154691	-3.34854	0.000812396	0.00167528
TGME49_223845	hypothetical protein	109.759	0.0424217	0.194028	0.218638	0.826932	0.867535
TGME49_223855	RNA recognition motif-containing protein	897.101	0.0487348	0.114982	0.423846	0.671678	0.734884
TGME49_223870	hypothetical protein	314.497	1.21648	0.138464	8.78552	1.55638e-18	9.46585e-18
TGME49_223880	zinc finger, C3HC4 type (RING finger) domain-containing protein	9334.38	-0.860349	0.270804	-3.17702	0.00148799	0.0029428
TGME49_223900	hypothetical protein	1023.39	3.35235	0.138415	24.2195	1.38766e-129	7.07881e-128
TGME49_223910	acyltransferase domain-containing protein	1751.36	-0.283303	0.0681347	-4.15798	3.2108e-05	7.93177e-05
TGME49_223915	hypothetical protein	3.65346	-0.969086	1.0927	-0.886875	0.375146	0.452749
TGME49_223920	rhoptry neck protein RON3	20996.1	-1.29114	0.169987	-7.59553	3.06537e-14	1.49997e-13
TGME49_223930	RNA recognition motif-containing protein	5055.31	0.306538	0.094648	3.23871	0.00120072	0.00240501
TGME49_223940	GAP45	14721.6	0.269719	0.125179	2.15468	0.0311872	0.0494753
TGME49_223950	hypothetical protein	1881.31	0.490442	0.0778317	6.30132	2.95128e-10	1.12248e-09
TGME49_223960	ubiquitin interaction motif family protein	1572.03	0.49397	0.0884367	5.58557	2.32929e-08	7.6846e-08
TGME49_223970	translation elongation and release factors (gtpases), putative	524.19	0.494561	0.125995	3.92525	8.66402e-05	0.000203148
TGME49_223985	serine/threonine specific protein phosphatase	2744.04	-0.973728	0.172245	-5.65316	1.57521e-08	5.28872e-08
TGME49_224000	hypothetical protein	3590.14	-0.494177	0.0636386	-7.76536	8.14139e-15	4.13503e-14
TGME49_224010	hypothetical protein	16.1421	0.70644	0.471816	1.49728	0.134321	0.18541
TGME49_224020	hypothetical protein	1431.23	0.114038	0.105383	1.08212	0.279198	0.351506
TGME49_224030	hypothetical protein	2293.74	0.606037	0.0833738	7.26891	3.62386e-13	1.66262e-12
TGME49_224040	flagellar associated protein	0	NA	NA	NA	NA	NA
TGME49_224050	AP2 domain transcription factor AP2X-4	2758.75	-0.286378	0.0782751	-3.6586	0.000253592	0.000564137
TGME49_224060	thioredoxin, putative	6855.1	0.157896	0.062334	2.53306	0.0113072	0.0194538
TGME49_224070	hypothetical protein	1485.37	-0.181252	0.074023	-2.44858	0.0143419	0.0241558
TGME49_224080	Kazal-type serine protease inhibitor domain-containing protein	59.3884	4.0704	0.346306	11.7538	6.75255e-32	6.59262e-31
TGME49_224090	enoyl-CoA hydratase/isomerase family protein	1682.69	-0.88262	0.0785837	-11.2316	2.85295e-29	2.56169e-28
TGME49_224100	hypothetical protein	23.5456	-0.108875	0.424907	-0.256233	0.797771	0.843883
TGME49_224110	adhesion regulating molecule region protein, putative	2164.71	0.705174	0.117877	5.9823	2.20013e-09	7.82119e-09
TGME49_224130	hypothetical protein	15051.1	-0.129928	0.1677	-0.774766	0.438478	0.51643
TGME49_224140	hypothetical protein	229.097	0.943163	0.124801	7.55734	4.11386e-14	1.99984e-13
TGME49_224150	hypothetical protein	349.201	0.366013	0.117386	3.11802	0.0018207	0.00355092
TGME49_224160	hypothetical protein	1673.35	1.56875	0.124187	12.6322	1.40362e-36	1.57584e-35
TGME49_224170	SAG-related sequence SRS60A	5525.34	3.39801	0.108922	31.1966	1.18312e-213	1.1496e-211
TGME49_224180	hypothetical protein	1423.64	6.12231	0.164323	37.2578	7.92024e-304	1.34677e-301
TGME49_224190	cation-transporting atpase family protein	1718.96	-0.356618	0.148567	-2.40038	0.016378	0.0272866
TGME49_224200	tRNA pseudouridine synthase	549.052	-0.130861	0.0886542	-1.47608	0.139922	0.192458
TGME49_224205	ER lumen protein retaining receptor, putative	2788.55	0.271774	0.0621887	4.37016	1.24157e-05	3.21705e-05
TGME49_224210	hypothetical protein	2059.71	0.545391	0.074792	7.29211	3.05142e-13	1.40551e-12
TGME49_224220	serine/threonine-protein phosphatase PP2A catalytic subunit	1900.1	0.327898	0.0622783	5.26505	1.40153e-07	4.35948e-07
TGME49_224230	AP2 domain transcription factor AP2X-3	542.797	-0.0966948	0.223582	-0.43248	0.665393	0.729278
TGME49_224235	translation initiation factor IF-3 protein	620.764	0.774857	0.101505	7.63366	2.28178e-14	1.12531e-13
TGME49_224240	protein phosphatase 2C domain-containing protein	2615.51	-0.548382	0.0783643	-6.99786	2.59902e-12	1.12597e-11
TGME49_224250	hypothetical protein	188.661	-1.0049	0.159071	-6.31731	2.66149e-10	1.0151e-09
TGME49_224260	PHD-finger domain-containing protein	8994.57	-0.314684	0.184703	-1.70373	0.0884311	0.127073
TGME49_224270	hypothetical protein	3140.26	-0.994149	0.138782	-7.16339	7.87071e-13	3.52971e-12
TGME49_224275	hypothetical protein	33.6322	1.49565	0.378451	3.95203	7.74912e-05	0.000182904
TGME49_224280	CPSF A subunit region protein	2084.93	0.0343261	0.120136	0.285726	0.775088	0.825646
TGME49_224290	DHHC zinc finger domain-containing protein	2322.34	-1.44832	0.0683502	-21.1897	1.18965e-99	4.06272e-98
TGME49_224310	DHHC zinc finger domain-containing protein	846.092	-0.204223	0.0883943	-2.31037	0.0208679	0.0342153
TGME49_224320	hypothetical protein	425.345	-0.0147684	0.126873	-0.116403	0.907334	0.928128
TGME49_224330	proteasome activator pa28 beta subunit protein	2149.19	0.159532	0.0616233	2.58884	0.00963012	0.0167772
TGME49_224340	hypothetical protein	839.047	0.493055	0.161702	3.04916	0.00229482	0.00440506
TGME49_224350	aminopeptidase N, putative	4472.76	0.394739	0.0555343	7.10802	1.17715e-12	5.22738e-12
TGME49_224460	aminopeptidase n, putative	26501.4	-1.30285	0.0513318	-25.3809	4.09529e-142	2.37062e-140
TGME49_224470	hypothetical protein	909.807	-0.487636	0.0920606	-5.29691	1.17781e-07	3.69146e-07
TGME49_224480	cell-cycle-associated protein kinase CLK, putative	2179.83	-0.033228	0.0824883	-0.402821	0.68708	0.747826
TGME49_224490	polyprenyl synthetase superfamily protein	577.802	0.665604	0.0972801	6.84214	7.80198e-12	3.27066e-11
TGME49_224510	hypothetical protein	1128.2	-0.276662	0.153682	-1.80023	0.0718249	0.105362
TGME49_224520	alveolin domain containing intermediate filament IMC8	3333.42	-1.19529	0.102056	-11.7122	1.10424e-31	1.06914e-30
TGME49_224530	alveolin domain containing intermediate filament IMC5	2951.88	-0.755152	0.0534593	-14.1257	2.63606e-45	3.70958e-44
TGME49_224540	hypothetical protein	2131.3	-1.30404	0.231072	-5.64343	1.66697e-08	5.57385e-08
TGME49_224560	hypothetical protein	40.4668	-0.0438234	0.405486	-0.108076	0.913935	0.932676
TGME49_224570	hypothetical protein	900.587	-0.400129	0.105322	-3.79909	0.00014523	0.000332969
TGME49_224575	hypothetical protein	11.2841	-2.34429	0.719954	-3.25617	0.00112927	0.00227358
TGME49_224580	RNA recognition motif-containing protein	1674.6	-0.00360535	0.063726	-0.0565758	0.954883	0.965291
TGME49_224590	DNA-directed RNA polymerase III POLR3C	957.22	-0.730208	0.0816105	-8.94748	3.63694e-19	2.27993e-18
TGME49_224600	GTP binding protein	581.206	-0.437541	0.101632	-4.30513	1.66891e-05	4.2541e-05
TGME49_224610	GYF domain-containing protein	1429.24	0.415091	0.113422	3.65968	0.000252526	0.000562071
TGME49_224620	hypothetical protein	1394.7	-1.36338	0.0776385	-17.5606	4.93457e-69	1.13135e-67
TGME49_224630	zinc finger (CCCH type) motif-containing protein	1151.91	1.08387	0.260819	4.15564	3.24384e-05	8.00613e-05
TGME49_224650	mRNA capping enzyme, beta chain protein	1061.77	-0.47495	0.0825395	-5.75421	8.70456e-09	2.97266e-08
TGME49_224660	transcription factor s-ii (tfiis), central domain-containing protein	1751.87	0.457521	0.152795	2.99435	0.00275027	0.00521191
TGME49_224670	DnaJ domain-containing protein	980.263	-0.165252	0.180426	-0.915896	0.359722	0.436782
TGME49_224675	hypothetical protein	18.1687	5.31285	0.862187	6.16207	7.18018e-10	2.6506e-09
TGME49_224680	hypothetical protein	30.314	1.41431	0.38697	3.65483	0.000257355	0.000571729
TGME49_224700	hypothetical protein	3763.35	-0.761817	0.151233	-5.03738	4.7195e-07	1.39871e-06
TGME49_224710	hypothetical protein	237.566	2.03083	0.131956	15.3903	1.9026e-53	3.21512e-52
TGME49_224720	SPOC domain-containing protein	1318.71	0.249792	0.0738773	3.38118	0.000721757	0.00150472
TGME49_224730	hypothetical protein	870.871	-0.370718	0.14717	-2.51898	0.0117694	0.0201895
TGME49_224740	hypothetical protein	962.443	-0.220389	0.132992	-1.65717	0.0974861	0.138524
TGME49_224750	SAG-related sequence SRS40F	22.7839	-1.33531	0.427246	-3.1254	0.00177562	0.00347045
TGME49_224760	SAG-related sequence SRS40E	45.4416	-2.83916	0.398289	-7.12839	1.01546e-12	4.53403e-12
TGME49_224770	SAG-related sequence SRS40D	44.188	3.37261	0.332602	10.1401	3.66777e-24	2.78478e-23
TGME49_224780	SAG-related sequence SRS40B	0.094323	0.853395	4.08047	0.209141	0.834338	0.868938
TGME49_224790	SAG-related sequence SRS40A	0.548379	0.376989	2.52843	0.1491	0.881475	0.907835
TGME49_224800	hypothetical protein	467.287	0.279467	0.129356	2.16044	0.0307383	0.048842
TGME49_224810	hypothetical protein	957.018	2.81816	0.0960921	29.3277	4.59537e-189	3.86674e-187
TGME49_224820	hypothetical protein	1095.88	1.07227	0.111375	9.62753	6.11846e-22	4.29397e-21
TGME49_224830	hypothetical protein	472.336	1.44271	0.136789	10.547	5.24434e-26	4.24225e-25
TGME49_224840	3'5'-cyclic nucleotide phosphodiesterase domain-containing protein	2089.87	0.839411	0.109932	7.6357	2.24601e-14	1.10834e-13
TGME49_224845	hypothetical protein	10.9537	-1.35629	0.60788	-2.23119	0.0256689	0.041405
TGME49_224850	polyadenylate binding protein, putative	11072.4	0.1803	0.0635282	2.83812	0.00453807	0.00833666
TGME49_224860	exosome component 2, putative	658.886	0.21404	0.100754	2.12439	0.0336375	0.0530121
TGME49_224870	hypothetical protein	4187.15	-0.365389	0.228608	-1.59833	0.109971	0.154675
TGME49_224880	kinesin motor domain-containing protein	1582.13	-0.516062	0.262164	-1.96847	0.0490139	0.0746643
TGME49_224890	hypothetical protein	3136.15	-0.635367	0.12213	-5.20238	1.96756e-07	6.04866e-07
TGME49_224900	adenylate kinase, putative	4320.82	-0.591101	0.121234	-4.87572	1.08411e-06	3.11566e-06
TGME49_224905	hypothetical protein	0.523798	-1.61236	3.21653	-0.501273	0.616179	0.684345
TGME49_224910	divalent cation tolerance protein, CutA1 family protein	388.805	0.520932	0.108064	4.82059	1.43137e-06	4.06501e-06
TGME49_224920	hypothetical protein	1465.95	0.0218643	0.163578	0.133663	0.893669	0.916808
TGME49_224928	histone lysine demethylase JMJD4	407.704	-0.12276	0.180046	-0.681822	0.495351	0.572712
TGME49_224932	hypothetical protein	227.754	3.8968	0.224366	17.368	1.44141e-67	3.18829e-66
TGME49_224935	hypothetical protein	2423.33	1.06793	0.178277	5.99028	2.09481e-09	7.45004e-09
TGME49_224940	hypothetical protein	514.431	0.834132	0.107959	7.72635	1.10677e-14	5.57964e-14
TGME49_224950	calcium-dependent protein kinase CDPK5	3549.03	-0.411728	0.137273	-2.99935	0.00270559	0.00513082
TGME49_224960	hypothetical protein	2386.79	0.393383	0.111121	3.54012	0.000399947	0.00086726
TGME49_224970	nucleolar protein	2582.46	-0.564302	0.0718839	-7.85019	4.15392e-15	2.15129e-14
TGME49_224980	hypothetical protein	2100.63	0.372404	0.0626663	5.94265	2.80452e-09	9.90073e-09
TGME49_224990	hypothetical protein	1484.75	-0.125265	0.143926	-0.870344	0.384113	0.461999
TGME49_225000	hypothetical protein	2480.64	0.0477084	0.0659336	0.723582	0.469322	0.547621
TGME49_225005	hypothetical protein	132.895	0.0503703	0.204396	0.246434	0.805346	0.850024
TGME49_225010	hypothetical protein	2093.2	-0.667927	0.0612513	-10.9047	1.09467e-27	9.32644e-27
TGME49_225020	hypothetical protein	1764.66	-0.179853	0.0725947	-2.47749	0.0132308	0.0224372
TGME49_225028	myosin heavy chain, putative	44.4219	0.869608	0.297661	2.92147	0.00348382	0.00651282
TGME49_225032	myosin heavy chain, putative	1.29694	3.68846	2.1612	1.70667	0.0878834	0.126464
TGME49_225050	adenosylhomocysteinase, putative	3132.47	0.964669	0.1074	8.98202	2.65845e-19	1.67684e-18
TGME49_225060	nucleoredoxin family protein	1163.66	0.517508	0.112309	4.60788	4.06795e-06	1.1086e-05
TGME49_225070	hypothetical protein	31.3205	1.0966	0.356363	3.0772	0.00208954	0.00403856
TGME49_225080	ribosomal protein RPS18	17723.9	0.200213	0.169622	1.18035	0.237862	0.30617
TGME49_225090	hypothetical protein	3122.26	0.510434	0.144213	3.53944	0.000400971	0.00086898
TGME49_225098	hypothetical protein	524.1	0.72665	0.095116	7.63962	2.17867e-14	1.07641e-13
TGME49_225102	hypothetical protein	468.929	0.748263	0.131807	5.67698	1.37097e-08	4.61627e-08
TGME49_225105	hypothetical protein	690.476	1.61661	0.0987081	16.3777	2.76022e-60	5.30092e-59
TGME49_225108	SNF7 family protein	753.138	-0.281764	0.0830231	-3.3938	0.000689309	0.00144112
TGME49_225110	AP2 domain transcription factor AP2X-2	3666.1	-0.964707	0.105708	-9.12617	7.09631e-20	4.59319e-19
TGME49_225120	hypothetical protein	7975.38	-2.33715	0.0568627	-41.1016	0	0
TGME49_225125	pre-rRNA processing protein	2458.63	-0.161145	0.136352	-1.18183	0.237274	0.305511
TGME49_225130	hypothetical protein	675.449	0.655798	0.128374	5.10849	3.24739e-07	9.79136e-07
TGME49_225140	BT1 family protein	5.48826	-0.594367	1.04818	-0.567045	0.570683	0.643003
TGME49_225150	hypothetical protein	9366.15	-1.31733	0.0600569	-21.9346	1.2139e-106	4.58698e-105
TGME49_225160	hypothetical protein	3061.36	-3.31013	0.10333	-32.0346	3.59635e-225	3.91378e-223
TGME49_225170	hypothetical protein	676.289	-2.06117	0.10438	-19.7468	8.54357e-87	2.44676e-85
TGME49_225190	hypothetical protein	474.522	-0.46975	0.114313	-4.10935	3.96778e-05	9.69321e-05
TGME49_225200	hypothetical protein	7070.23	-1.78565	0.156812	-11.3872	4.84122e-30	4.4348e-29
TGME49_225210	hypothetical protein	31.0391	-1.47451	0.453653	-3.25031	0.0011528	0.00231752
TGME49_225220	SCP family extracellular subfamily protein	4372.52	-1.0957	0.0678356	-16.1522	1.09525e-58	2.03632e-57
TGME49_225230	hypothetical protein	2698.55	-0.0937936	0.111911	-0.838107	0.40197	0.479942
TGME49_225240	50S ribosomal protein L13, putative	1470.9	-0.0231503	0.164149	-0.141032	0.887844	0.912438
TGME49_225250	LSU ribosomal protein L14P, putative	672.16	0.278743	0.0990774	2.81339	0.00490226	0.00892335
TGME49_225260	DNA-directed RNA polymerase II RPB1	3966.74	-0.495029	0.174564	-2.8358	0.00457114	0.00838043
TGME49_225270	hypothetical protein	1950.91	-0.132487	0.195675	-0.677075	0.498358	0.574682
TGME49_225280	hypothetical protein	93.2754	-0.367206	0.269198	-1.36407	0.172544	0.231553
TGME49_225290	GDA1/CD39 (nucleoside phosphatase) family protein	2719	7.89645	0.149912	52.674	0	0
TGME49_225300	hypothetical protein	2382.32	-0.189472	0.0968746	-1.95584	0.0504835	0.0766883
TGME49_225310	ARF1-directed GTPase-activating protein, putative	2534.47	0.0777579	0.0660944	1.17647	0.239408	0.307967
TGME49_225315	hypothetical protein	10.1054	-2.44773	0.776906	-3.15062	0.00162925	0.00320047
TGME49_225320	hypothetical protein	1304.5	-1.64448	0.074961	-21.9378	1.13256e-106	4.31959e-105
TGME49_225330	hypothetical protein	1996.32	-0.920443	0.0685337	-13.4305	4.00588e-41	5.05348e-40
TGME49_225340	hypothetical protein	3300.38	-0.905123	0.140626	-6.43636	1.22371e-10	4.75163e-10
TGME49_225350	hypothetical protein	761.384	1.20923	0.175461	6.89174	5.51124e-12	2.34163e-11
TGME49_225360	hypothetical protein	343.972	0.724477	0.175209	4.13492	3.55083e-05	8.72423e-05
TGME49_225370	hypothetical protein	30.2131	4.91721	0.546199	9.00261	2.20408e-19	1.3978e-18
TGME49_225380	hypothetical protein	356.335	0.0747725	0.145844	0.512688	0.60817	0.677663
TGME49_225400	hypothetical protein	21.0746	2.16852	0.486051	4.46152	8.1381e-06	2.14476e-05
TGME49_225410	histone H3 centromeric CENH3	474.942	-0.131007	0.165151	-0.793252	0.427631	0.505405
TGME49_225413	hypothetical protein	56.5561	0.64307	0.247429	2.599	0.00934946	0.0163126
TGME49_225420	histidine triad domain-containing protein	580.775	0.111422	0.185352	0.601135	0.54775	0.621477
TGME49_225430	Ras-related GTP binding A family protein	183.847	-0.325479	0.15936	-2.04241	0.0411104	0.0637551
TGME49_225435	hypothetical protein	0	NA	NA	NA	NA	NA
TGME49_225440	hypothetical protein	360.148	0.0507766	0.113123	0.448862	0.653531	0.718679
TGME49_225450	hypothetical protein	536.669	0.239191	0.112859	2.11937	0.0340589	0.0536346
TGME49_225460	hypothetical protein	0.977861	-2.51029	1.91241	-1.31263	0.189307	0.251076
TGME49_225470	peptide methionine sulfoxide reductase	1201.53	-0.459994	0.0864279	-5.32228	1.02472e-07	3.23175e-07
TGME49_225480	hypothetical protein	990.835	-0.40428	0.165181	-2.44749	0.0143854	0.024209
TGME49_225490	calcium-dependent protein kinase CDPK2	8713.08	-0.939889	0.0914312	-10.2797	8.69663e-25	6.75374e-24
TGME49_225500	hypothetical protein	1393.57	-0.326481	0.0927551	-3.51982	0.000431841	0.000930733
TGME49_225510	RAP domain-containing protein	4426	-1.00561	0.0761774	-13.2009	8.66461e-40	1.05239e-38
TGME49_225520	hypothetical protein	103.963	-0.842721	0.403722	-2.08738	0.0368537	0.0577019
TGME49_225530	metal cation transporter, ZIP family protein	3181.09	0.489218	0.0911994	5.36427	8.12774e-08	2.57826e-07
TGME49_225540	hypothetical protein	8623.18	0.752104	0.056029	13.4235	4.40505e-41	5.54846e-40
TGME49_225550	phosphatidylserine decarboxylase	2911.21	-0.408546	0.0543775	-7.51314	5.77257e-14	2.78462e-13
TGME49_225555	hypothetical protein	3928.96	-0.229585	0.13787	-1.66523	0.0958677	0.136486
TGME49_225560	hypothetical protein	15637.4	-1.47682	0.119628	-12.3451	5.17701e-35	5.61152e-34
TGME49_225570	hypothetical protein	4.49154	-1.38444	1.08242	-1.27902	0.20089	0.264547
TGME49_225580	proteasome (prosome, macropain) 26S subunit, non-ATPase, 9, putative	1042.57	0.269756	0.142894	1.88781	0.0590518	0.0883396
TGME49_225590	hypothetical protein	22.6606	5.66604	0.869679	6.51509	7.26452e-11	2.86163e-10
TGME49_225680	hypothetical protein	291.85	-0.41154	0.125746	-3.27279	0.00106492	0.00215305
TGME49_225690	hypothetical protein	4575.21	-0.494974	0.124021	-3.99103	6.57859e-05	0.000156544
TGME49_225710	mitochondrial inner membrane translocase subunit TIM17, putative	371.362	-0.0519256	0.138919	-0.373783	0.708566	0.766104
TGME49_225720	hypothetical protein	531.099	0.775592	0.142906	5.42727	5.72227e-08	1.84096e-07
TGME49_225730	membrane protein, putative	4697.34	0.772018	0.166036	4.6497	3.32411e-06	9.13156e-06
TGME49_225745	hypothetical protein	2518.61	-0.599852	0.317982	-1.88643	0.0592367	0.0885676
TGME49_225770	Tyrosine kinase-like (TKL) protein	1169.75	0.20538	0.209002	0.982671	0.32577	0.401144
TGME49_225780	hypothetical protein	1125.76	-0.900017	0.0767826	-11.7216	9.87448e-32	9.60614e-31
TGME49_225790	PDI family protein	3770.82	-1.0594	0.0740873	-14.2993	2.20952e-46	3.16943e-45
TGME49_225800	iron-sulfur assembly ATPase	813.356	0.00089659	0.0960987	0.00932989	0.992556	0.995116
TGME49_225810	BIR protein	1451.45	-0.0454001	0.126497	-0.358902	0.719668	0.775887
TGME49_225820	hypothetical protein	1757.91	1.19822	0.0828014	14.471	1.84742e-47	2.71198e-46
TGME49_225830	hypothetical protein	1766.24	-0.510496	0.139706	-3.65408	0.000258105	0.000573083
TGME49_225840	hypothetical protein	1494.21	0.211216	0.0923897	2.28614	0.0222461	0.0363145
TGME49_225850	peptidase, M28 family protein	2986.1	0.119532	0.078488	1.52293	0.127776	0.177275
TGME49_225860	hypothetical protein	2328.48	-0.997766	0.0871495	-11.4489	2.3814e-30	2.20624e-29
TGME49_225870	hypothetical protein	5311.53	-0.282637	0.127872	-2.21032	0.0270832	0.0434887
TGME49_225880	UDP-glucose 4-epimerase	534.14	0.596992	0.133194	4.48211	7.39099e-06	1.9618e-05
TGME49_225890	hypothetical protein	2342.16	0.762971	0.0942407	8.09598	5.68065e-16	3.06245e-15
TGME49_225900	hypothetical protein	1419.45	-0.0134976	0.135017	-0.0999694	0.920369	0.938302
TGME49_225905	hypothetical protein	77.5296	-0.730215	0.360231	-2.02707	0.0426548	0.0659122
TGME49_225910	hypothetical protein	1210.03	-0.339346	0.0719362	-4.71733	2.38965e-06	6.65677e-06
TGME49_225920	hypothetical protein	1514.42	-0.276767	0.0676341	-4.09212	4.27445e-05	0.00010405
TGME49_225930	triose-phosphate isomerase TPI-I	4395.83	-0.301814	0.139701	-2.16042	0.0307402	0.048842
TGME49_225940	hypothetical protein	2150.7	0.486398	0.0989431	4.91593	8.83613e-07	2.55565e-06
TGME49_225950	hypothetical protein	12.5355	1.36969	0.525423	2.60684	0.00913825	0.0159714
TGME49_225953	hypothetical protein	16.5694	5.17064	0.898922	5.75205	8.8169e-09	3.00977e-08
TGME49_225955	hypothetical protein	6.83086	-2.19544	0.928009	-2.36576	0.0179933	0.0298015
TGME49_225958	hypothetical protein	1.06867	-2.63818	1.89318	-1.39352	0.163463	0.221001
TGME49_225960	STE kinase	2875.5	-0.234187	0.247985	-0.944359	0.344986	0.421335
TGME49_225970	mediator complex subunit MED31	273.107	-0.444643	0.410515	-1.08313	0.278749	0.351049
TGME49_225980	hypothetical protein	1255.93	-0.165469	0.0833842	-1.98442	0.0472095	0.0721716
TGME49_225990	acyl transferase domain-containing protein	335.86	1.41525	0.129042	10.9674	5.4829e-28	4.71068e-27
TGME49_226000	ATP synthase, putative	1513.82	-0.126708	0.122876	-1.03119	0.302452	0.376199
TGME49_226010	pterin-4-alpha-carbinolamine dehydratase	385.747	-1.27865	0.229763	-5.5651	2.61998e-08	8.61921e-08
TGME49_226020	transporter, major facilitator family protein	12061.1	-1.39283	0.0444689	-31.3215	2.37778e-215	2.36676e-213
TGME49_226030	AGC kinase	5184.72	-0.711628	0.115847	-6.14281	8.10734e-10	2.98476e-09
TGME49_226040	EF hand domain-containing protein	2171.99	0.35859	0.126184	2.84181	0.00448585	0.00824257
TGME49_226050	hypothetical protein	2498.11	1.35624	0.0869966	15.5896	8.56341e-55	1.49347e-53
TGME49_226060	transmembrane amino acid transporter protein	4083.65	-0.538063	0.0585828	-9.18465	4.12852e-20	2.6936e-19
TGME49_226068	DnaJ domain-containing protein	2951.43	-0.40104	0.156657	-2.55998	0.0104677	0.0181281
TGME49_226072	Ser/Thr phosphatase family protein	5621.07	-0.139809	0.0453136	-3.08538	0.00203295	0.00393384
TGME49_226080	polyA polymerase	891.374	0.171768	0.075364	2.27918	0.0226566	0.0369256
TGME49_226090	DEAD/DEAH box helicase domain-containing protein	586.233	0.61003	0.102173	5.97056	2.36436e-09	8.38309e-09
TGME49_226100	haloacid dehalogenase family hydrolase domain-containing protein	636.777	3.96762	0.145986	27.1781	1.17978e-162	8.16051e-161
TGME49_226110	Copper-exporting ATPase	129.024	2.43136	0.242827	10.0127	1.34034e-23	9.98158e-23
TGME49_226220	alveolin domain containing intermediate filament IMC9	1186.35	-0.114465	0.0881928	-1.2979	0.194322	0.256851
TGME49_226230	hypothetical protein	2.83272	-1.09609	1.27861	-0.857252	0.391305	0.468854
TGME49_226240	bud site selection protein, putative	370.634	-0.526615	0.186259	-2.82733	0.00469385	0.00857073
TGME49_226245	hypothetical protein	6.17144	2.32133	0.975285	2.38015	0.0173054	0.0287532
TGME49_226250	DEAD (Asp-Glu-Ala-Asp) box polypeptide DDX3X	7214.53	-0.450789	0.0715381	-6.30137	2.95017e-10	1.12248e-09
TGME49_226260	hypothetical protein	3569.7	0.219537	0.089276	2.45909	0.0139291	0.0235333
TGME49_226270	hypothetical protein	829.821	0.522568	0.0834742	6.26023	3.84421e-10	1.44659e-09
TGME49_226280	ribosomal protein L28, putative	505.089	0.1366	0.159329	0.857349	0.391252	0.468854
TGME49_226290	hypothetical protein	4038.93	-0.294234	0.0992624	-2.9642	0.00303469	0.00572035
TGME49_226300	2,4-dienoyl CoA reductase 2, peroxisomal family protein	64.7319	1.67151	0.255403	6.54462	5.96449e-11	2.35863e-10
TGME49_226310	zinc finger (CCCH type) motif-containing protein	684.38	0.618709	0.0885236	6.9892	2.76465e-12	1.19645e-11
TGME49_226320	hypothetical protein	1461.03	0.197416	0.0643487	3.0679	0.00215567	0.00415554
TGME49_226330	hypothetical protein	340.879	1.18447	0.155322	7.62589	2.42362e-14	1.19238e-13
TGME49_226340	hypothetical protein	2920.03	0.0454898	0.0784584	0.579796	0.562053	0.634951
TGME49_226350	hypothetical protein	837.95	0.319895	0.103009	3.10551	0.00189951	0.00369225
TGME49_226370	dgat2l1-prov protein	1425.55	-0.740242	0.0991708	-7.46432	8.37307e-14	3.99655e-13
TGME49_226380	hypothetical protein	9400.8	-1.76836	0.0525497	-33.6512	2.99178e-248	3.75675e-246
TGME49_226385	hypothetical protein	1.69732	-2.07279	1.65014	-1.25613	0.209068	0.274078
[truncated: 6,327 more rows]

## Sheet: GCN5aKO_Bz-Tz
Table S2B. Differential gene expression of GCN5A knockout parasites upon 48h alkaline stress
Gene ID	Product Description	Base_mean	log2FC	StdErr	Wald-Stats	Pvalue	Padj
TGME49_200010	hypothetical protein	3971.29	-1.13157	0.0811161	-13.95	3.14471e-44	5.03585e-43
TGME49_200110	hypothetical protein	0.383647	1.29734	3.25783	0.398223	0.690466	0.758444
TGME49_200130	Toxoplasma gondii family C protein	915.244	-0.058789	0.0827679	-0.710287	0.477526	0.565375
TGME49_200230	microneme protein MIC17C	107.035	-2.51728	0.242993	-10.3595	3.79104e-25	3.59181e-24
TGME49_200240	microneme protein MIC17B	203.185	-0.779374	0.162476	-4.79687	1.61168e-06	5.00288e-06
TGME49_200250	microneme protein MIC17A	4410.46	-1.49612	0.0790701	-18.9214	7.60328e-80	2.32569e-78
TGME49_200260	hypothetical protein	100.84	1.34624	0.654518	2.05684	0.0397019	0.0642579
TGME49_200270	PAN/Apple domain-containing protein	1695.13	0.49287	0.0668249	7.37554	1.63683e-13	9.14991e-13
TGME49_200280	WD domain, G-beta repeat-containing protein	1552.37	-0.187502	0.0762762	-2.45819	0.0139638	0.0248405
TGME49_200290	rhomboid protease ROM1	3389.18	-0.747721	0.0646922	-11.5581	6.71553e-31	7.60689e-30
TGME49_200295	hypothetical protein	149.423	-0.464566	0.179261	-2.59156	0.00955414	0.0175306
TGME49_200300	hypothetical protein	15.2313	1.86971	0.515472	3.62717	0.00028654	0.000678115
TGME49_200310	hypothetical protein	2278.19	-0.162343	0.113203	-1.43408	0.151548	0.213432
TGME49_200320	hypoxanthine-xanthine-guanine phosphoribosyl transferase HXGPRT	1629.92	0.0717271	0.0889337	0.806523	0.419941	0.507872
TGME49_200330	hypothetical protein	2321.52	-0.188396	0.064348	-2.92777	0.00341399	0.00677735
TGME49_200340	hypothetical protein	173.609	-1.77203	0.194777	-9.09775	9.22214e-20	7.11883e-19
TGME49_200350	subtilisin SUB3	1719.04	-2.05977	0.100796	-20.435	8.16789e-93	3.04599e-91
TGME49_200360	hypothetical protein	8952.7	-1.72757	0.101602	-17.0034	7.7551e-65	1.91927e-63
TGME49_200370	prenyltransferase and squalene oxidase repeat-containing protein	1022.7	0.159767	0.0876554	1.82267	0.0683536	0.10525
TGME49_200375	hypothetical protein	1204.85	-0.0647787	0.0841105	-0.770162	0.441204	0.529043
TGME49_200385	Myb family DNA-binding domain-containing protein	8974.82	0.109349	0.151283	0.722813	0.469795	0.558001
TGME49_200400	hypothetical protein	2937.16	-0.461678	0.0656781	-7.0294	2.07416e-12	1.07078e-11
TGME49_200410	hypothetical protein	645.113	-0.334794	0.100352	-3.33621	0.000849299	0.00186408
TGME49_200430	cytidine and deoxycytidylate deaminase zinc-binding region domain-containing protein	353.561	0.421097	0.138188	3.04729	0.00230917	0.0047313
TGME49_200440	hypothetical protein	402.24	-0.382312	0.123454	-3.0968	0.00195623	0.00405321
TGME49_200450	hypothetical protein	629.921	0.517818	0.112757	4.59233	4.38328e-06	1.30081e-05
TGME49_200460	hypothetical protein	1494.48	-0.574754	0.0739972	-7.76724	8.02169e-15	4.82779e-14
TGME49_200470	hypothetical protein	1716.11	-0.41743	0.073609	-5.67091	1.42042e-08	5.37312e-08
TGME49_200480	Toxoplasma gondii family B protein	1.92035	1.07317	1.82902	0.586747	0.557374	0.639516
TGME49_200590	Toxoplasma gondii family C protein	648.827	-0.471539	0.0968467	-4.86892	1.12207e-06	3.53958e-06
TGME49_200595	hypothetical protein	4.50853	3.26054	1.19412	2.7305	0.00632381	0.0120108
TGME49_200600	hypothetical protein	0	NA	NA	NA	NA	NA
TGME49_200700	Toxoplasma gondii family C protein	1680.31	0.937237	0.117177	7.99847	1.25976e-15	7.87179e-15
TGME49_201100	hypothetical protein	0.986869	-1.40586	1.90787	-0.736871	0.461201	0.549231
TGME49_201110	hypothetical protein	246.128	-0.964943	0.160149	-6.02526	1.68834e-09	6.98867e-09
TGME49_201120	ELMO/CED-12 family protein	3439.94	0.296867	0.0895892	3.31365	0.000920876	0.00200822
TGME49_201130	rhoptry kinase family protein ROP33	3104.67	-0.894756	0.0646772	-13.8342	1.58529e-43	2.48504e-42
TGME49_201140	hypothetical protein	1825.69	0.0786257	0.0877691	0.895825	0.370346	0.45779
TGME49_201150	heavy metal translocating P-type ATPase subfamily protein	1842.55	0.443908	0.0902291	4.91978	8.66414e-07	2.7749e-06
TGME49_201160	hypothetical protein	77.8604	0.171115	0.231061	0.740562	0.458959	0.546801
TGME49_201170	hypothetical protein	7956.45	-0.436959	0.0747234	-5.84769	4.98453e-09	1.96281e-08
TGME49_201180	hypothetical protein	1707.58	0.130648	0.0757384	1.72499	0.0845288	0.127441
TGME49_201190	hypothetical protein	66.3979	-0.578586	0.288892	-2.00277	0.0452017	0.0724558
TGME49_201200	zinc finger (CCCH type) motif-containing protein	709.332	-0.299853	0.0921791	-3.25294	0.00114218	0.00244899
TGME49_201210	hypothetical protein	397.793	-0.401273	0.121311	-3.30781	0.000940287	0.00204564
TGME49_201215	hypothetical protein	93.0465	-0.193309	0.272497	-0.709401	0.478076	0.565534
TGME49_201220	zinc finger protein	610.251	-0.510602	0.103324	-4.94174	7.7429e-07	2.49847e-06
TGME49_201230	kinesin motor domain-containing protein	674.081	-0.489214	0.0948958	-5.15527	2.53261e-07	8.53646e-07
TGME49_201240	hypothetical protein	508.172	0.229354	0.0987516	2.32254	0.020204	0.0346943
TGME49_201250	histone lysine methyltransferase, SET, putative	1999.75	0.641234	0.0859588	7.45978	8.66703e-14	4.94299e-13
TGME49_201260	sugar transporter ST3	10381.7	-0.377228	0.0601244	-6.27413	3.51598e-10	1.54465e-09
TGME49_201270	hypothetical protein	1559.7	0.471966	0.072646	6.4968	8.20487e-11	3.79871e-10
TGME49_201380	chorismate synthase, putative	4101.55	-0.443094	0.0616153	-7.19129	6.41819e-13	3.4327e-12
TGME49_201390	hypothetical protein	25259.8	-1.59657	0.0852957	-18.718	3.52879e-78	1.04419e-76
TGME49_201400	Sin3-associated polypeptide SAP18	1415.29	-0.029829	0.0827514	-0.360465	0.718499	0.780298
TGME49_201520	protein phosphatase 2C domain-containing protein	3296.67	-1.56456	0.0998467	-15.6696	2.43971e-55	4.96886e-54
TGME49_201630	protein phosphatase 2C domain-containing protein	1113.75	-0.514725	0.0957	-5.37853	7.50986e-08	2.65971e-07
TGME49_201640	hypothetical protein	4.0331	0.449435	0.920507	0.488248	0.625374	0.699936
TGME49_201650	hypothetical protein	1.27273	-3.14499	1.84997	-1.70002	0.0891267	0.133535
TGME49_201660	hypothetical protein	3.29189	-2.39079	1.31502	-1.81806	0.0690549	0.106216
TGME49_201670	DnaJ domain-containing protein	768.226	0.0394971	0.0882785	0.447415	0.654576	0.726644
TGME49_201680	eukaryotic initiation factor-3 subunit 10, putative	6617.72	0.195006	0.0584839	3.33436	0.000854969	0.00187601
TGME49_201690	BT1 family protein	559.8	2.42479	0.123486	19.6362	7.57971e-86	2.56861e-84
TGME49_201700	WD domain, G-beta repeat-containing protein	2268.39	0.350966	0.0700941	5.00707	5.5264e-07	1.80753e-06
TGME49_201710	WD domain, G-beta repeat-containing protein	660.037	-0.325332	0.0979594	-3.32109	0.000896672	0.00196225
TGME49_201720	protein c9orf32, putative	249.022	-0.397595	0.16297	-2.43969	0.0147	0.0259972
TGME49_201730	hypothetical protein	26.0451	-0.939842	0.537466	-1.74865	0.0803508	0.121816
TGME49_201740	hypothetical protein	442.786	-0.581925	0.125676	-4.63036	3.65031e-06	1.09402e-05
TGME49_201750	Tctex-1 family protein	2.03451	0.194508	1.71993	0.11309	0.909959	0.934387
TGME49_201760	hypothetical protein	2715	-0.959701	0.066775	-14.3722	7.7374e-47	1.32477e-45
TGME49_201770	cullin 3, putative	1201.25	0.0599277	0.109198	0.548796	0.583145	0.661924
TGME49_201775	hypothetical protein	4.078	-2.09323	1.14463	-1.82874	0.0674382	0.103938
TGME49_201780	microneme protein MIC2	25947.6	-2.285	0.0529818	-43.1281	0	0
TGME49_201785	hypothetical protein	5700.92	-2.36503	0.111678	-21.1772	1.55139e-99	6.24147e-98
TGME49_201790	FHA domain-containing protein	1865.86	0.129244	0.0752216	1.71818	0.0857637	0.129088
TGME49_201800	hypothetical protein	1767.89	-0.120753	0.0986915	-1.22354	0.221125	0.295038
TGME49_201810	hypothetical protein	3887.35	0.64328	0.0623757	10.313	6.1547e-25	5.80432e-24
TGME49_201820	hypothetical protein	3472.26	2.57982	0.089101	28.9539	2.50566e-184	2.6926e-182
TGME49_201830	ribosomal protein L37	225.465	-0.371638	0.155997	-2.38235	0.0172028	0.0299945
TGME49_201840	aspartyl protease ASP1	6649.1	0.631013	0.0532565	11.8486	2.18903e-32	2.6023e-31
TGME49_201850	WD domain, G-beta repeat-containing protein	487.71	-0.477382	0.113315	-4.21289	2.5212e-05	6.83393e-05
TGME49_201860	hypothetical protein	17011.8	-1.25732	0.126731	-9.92111	3.36971e-23	2.96876e-22
TGME49_201870	tetratricopeptide repeat-containing protein	1484.29	0.372195	0.0711935	5.22794	1.71411e-07	5.85247e-07
TGME49_201880	hypothetical protein	4258.12	-0.736872	0.0894177	-8.24079	1.71075e-16	1.11329e-15
TGME49_201890	MORN repeat-containing protein	43.5567	4.21835	0.420031	10.0429	9.8684e-24	8.9154e-23
TGME49_201895	hypothetical protein	0	NA	NA	NA	NA	NA
TGME49_201900	hypothetical protein	1280.2	-0.0147898	0.0724992	-0.204	0.838354	0.880056
TGME49_202010	hypothetical protein	2105.11	1.79822	0.073903	24.3321	8.96102e-131	5.34195e-129
TGME49_202020	DnAK-TPR	12438.7	4.79883	0.0606235	79.1579	0	0
TGME49_202025	hypothetical protein	1057.09	4.56024	0.122759	37.1479	4.73664e-302	9.91901e-300
TGME49_202030	hypothetical protein	3530.86	1.14438	0.0724654	15.7921	3.52662e-56	7.25489e-55
TGME49_202040	hypothetical protein	2190.75	-0.0280815	0.071135	-0.394764	0.693017	0.759631
TGME49_202050	hypothetical protein	15.7795	-0.53605	0.573166	-0.935244	0.349663	0.436317
TGME49_202060	hypothetical protein	0.966568	-2.74517	2.03222	-1.35082	0.176753	0.244007
TGME49_202065	hypothetical protein	1.22109	-1.76973	1.84972	-0.956755	0.338691	0.424312
TGME49_202070	hypothetical protein	3668.04	0.172506	0.157327	1.09649	0.272867	0.354293
TGME49_202080	hypothetical protein	697.796	-1.05114	0.118892	-8.84116	9.47272e-19	7.02668e-18
TGME49_202090	hypothetical protein	4.96681	2.27461	0.976563	2.3292	0.0198487	0.0341344
TGME49_202100	hypothetical protein	5.01525	0.710314	0.816645	0.869795	0.384413	0.472034
TGME49_202110	hypothetical protein	14.4628	1.64855	0.495472	3.32723	0.000877141	0.00192208
TGME49_202120	hypothetical protein	3253.18	0.239188	0.0617255	3.87503	0.000106612	0.000266431
TGME49_202140	enoyl-CoA hydratase/isomerase family protein	41.0619	1.82231	0.343457	5.30579	1.12186e-07	3.89219e-07
TGME49_202160	ABC1 family protein	1246.29	-0.510371	0.0760097	-6.71456	1.88636e-11	9.16472e-11
TGME49_202170	hypothetical protein	337.297	-0.0571449	0.123602	-0.462331	0.643844	0.716874
TGME49_202180	hypothetical protein	1246.2	0.342862	0.084565	4.05442	5.02592e-05	0.000131182
TGME49_202190	hypothetical protein	1767.87	-0.366993	0.0794319	-4.62023	3.83315e-06	1.14337e-05
TGME49_202200	hypothetical protein	5061.79	-1.63736	0.06721	-24.3618	4.34215e-131	2.60752e-129
TGME49_202205	hypothetical protein	3.72718	-2.59367	1.30188	-1.99225	0.0463434	0.0740485
TGME49_202210	nucleoside diphosphate kinase	0.530105	-1.88152	2.49367	-0.754519	0.450538	0.538732
TGME49_202220	hypothetical protein	1373.37	-0.281038	0.0745458	-3.77	0.000163248	0.000399414
TGME49_202230	histone deacetylase HDAC5	1702.22	-0.412279	0.0739003	-5.57886	2.42102e-08	8.93875e-08
TGME49_202240	RAP domain-containing protein	730.609	-0.171632	0.107744	-1.59296	0.111169	0.162622
TGME49_202250	hypothetical protein	2146.03	-0.30426	0.0696466	-4.36864	1.25025e-05	3.5234e-05
TGME49_202255	hypothetical protein	59.1077	-0.778392	0.306757	-2.53749	0.0111651	0.0202274
TGME49_202260	hypothetical protein	0.997875	4.10573	2.34484	1.75096	0.0799524	0.121257
TGME49_202280	WD domain, G-beta repeat-containing protein	799.665	2.19536	0.0894567	24.541	5.3948e-133	3.26365e-131
TGME49_202285	EGF family domain-containing protein	12.3837	1.51213	0.590775	2.55958	0.0104799	0.0190792
TGME49_202290	membrane protein, putative	657.923	-0.209831	0.0979419	-2.1424	0.0321612	0.0531594
TGME49_202300	inosine triphosphate pyrophosphatase, putative	844.719	-0.206431	0.0971304	-2.12529	0.0335621	0.0551957
TGME49_202310	O-sialoglycoprotein endopeptidase	1620.78	-1.51138	0.0783127	-19.2993	5.44749e-83	1.79394e-81
TGME49_202330	hypothetical protein	0	NA	NA	NA	NA	NA
TGME49_202340	proline dehydrogenase	1.81727	1.31875	1.46562	0.899786	0.368234	0.4558
TGME49_202350	50S ribosomal protein L21, putative	916.994	0.0677603	0.0955748	0.708977	0.478339	0.565681
TGME49_202360	methylase, putative	270.458	-0.267278	0.130128	-2.05397	0.0399787	0.0646804
TGME49_202370	T-complex protein 1, epsilon subunit (TCP-1-epsilon), putative	3704.07	-0.0360934	0.0659682	-0.547133	0.584288	0.663129
TGME49_202375	hypothetical protein	669.325	0.384066	0.11447	3.35518	0.000793121	0.0017516
TGME49_202380	rab GDI alpha, putative	3809.92	0.329102	0.0900038	3.65653	0.000255655	0.000608195
TGME49_202390	S15 sporozoite-expressed protein	1766.54	-0.608621	0.0768636	-7.91819	2.41e-15	1.48659e-14
TGME49_202400	calcium binding egf domain-containing protein	89.8172	4.71846	0.329296	14.329	1.4428e-46	2.45486e-45
TGME49_202410	hypothetical protein	2608.68	0.261061	0.0799896	3.26369	0.00109971	0.00236414
TGME49_202420	hypothetical protein	859.946	-0.653588	0.0868957	-7.52152	5.41412e-14	3.13374e-13
TGME49_202430	hypothetical protein	1855.66	0.738735	0.0683479	10.8084	3.13959e-27	3.17732e-26
TGME49_202440	hypothetical protein	459.628	0.706426	0.115124	6.1362	8.45182e-10	3.5951e-09
TGME49_202445	hypothetical protein	12.3109	2.24683	0.626842	3.58436	0.0003379	0.000789369
TGME49_202450	hypothetical protein	654.191	-0.0579274	0.113955	-0.508337	0.611217	0.687377
TGME49_202460	diacylglycerol kinase accessory domain (presumed) domain-containing protein	1282.87	-0.286214	0.0813441	-3.51857	0.000433886	0.000999026
TGME49_202470	rRNA metabolism protein, SBDS family protein	1419.05	-0.456152	0.0751358	-6.07104	1.27086e-09	5.32263e-09
TGME49_202480	hypothetical protein	728.468	-0.426839	0.106759	-3.99816	6.38378e-05	0.000164312
TGME49_202490	AP2 domain transcription factor AP2VIIa-7	6727.28	0.194932	0.0869207	2.24265	0.0249197	0.0420059
TGME49_202500	GAPM1a	11972.3	-0.632457	0.0733745	-8.61959	6.71964e-18	4.7846e-17
TGME49_202510	multi-pass transmembrane protein	1101.69	0.411751	0.116368	3.53836	0.000402622	0.000930977
TGME49_202520	hypothetical protein	2679.84	-0.439391	0.0643338	-6.82986	8.4996e-12	4.22754e-11
TGME49_202530	aspartate-tRNA ligase	1490.97	-0.122132	0.0752606	-1.62279	0.104634	0.154139
TGME49_202540	3'5'-cyclic nucleotide phosphodiesterase domain-containing protein	6121.67	-0.0950067	0.071138	-1.33553	0.181704	0.249407
TGME49_202550	NLI interacting factor family phosphatase	2192.58	0.773541	0.0820557	9.42702	4.21889e-21	3.4594e-20
TGME49_202568	hypothetical protein	634.362	-0.448542	0.0984139	-4.55772	5.1713e-06	1.52414e-05
TGME49_202572	ribophorin i protein	670.695	0.247199	0.0867259	2.85035	0.00436708	0.00854274
TGME49_202580	ATPase, AAA family protein	255.02	0.721539	0.133695	5.3969	6.78014e-08	2.40859e-07
TGME49_202590	hypothetical protein	804.753	-0.396541	0.0929334	-4.26694	1.98176e-05	5.4587e-05
TGME49_202600	hypothetical protein	2.01154	0.121861	1.31816	0.0924482	0.926342	0.947337
TGME49_202610	protein phosphatase 2C domain-containing protein	4688.16	-0.880782	0.0654248	-13.4625	2.59979e-41	3.87454e-40
TGME49_202620	hypothetical protein	7398.27	-0.608805	0.0719556	-8.46085	2.65427e-17	1.81553e-16
TGME49_202630	ATP-dependent metallopeptidase HflB subfamily protein	3133.03	-0.0815661	0.0604978	-1.34825	0.177578	0.244773
TGME49_202640	RNA pseudouridine synthase superfamily protein	686.488	-0.100761	0.108406	-0.929482	0.352639	0.439628
TGME49_202650	hypothetical protein	1017.17	-0.0563391	0.0903145	-0.62381	0.532753	0.616812
TGME49_202680	peptidase M16, alpha subunit, putative	4937.19	0.0177012	0.069124	0.256079	0.79789	0.847823
TGME49_202690	DNA-directed RNA polymerase II RPB9	692.078	-0.0344931	0.102853	-0.335362	0.737352	0.796344
TGME49_202700	hypothetical protein	575.59	0.0560472	0.0945061	0.593054	0.553145	0.635646
TGME49_202720	RNB family domain-containing protein	605.829	0.0367572	0.14293	0.257169	0.797048	0.847234
TGME49_202730	hypothetical protein	765.79	0.253844	0.0989783	2.56464	0.0103283	0.018841
TGME49_202735	hypothetical protein	0.452691	0.419486	2.73658	0.153288	0.878171	0.911659
TGME49_202740	hypothetical protein	427.089	-0.145162	0.120117	-1.20851	0.226853	0.301499
TGME49_202750	3' exoribonuclease family, domain 1 domain-containing protein	787.728	-0.748568	0.0989449	-7.5655	3.8637e-14	2.25553e-13
TGME49_202760	hypothetical protein	583.385	-0.654543	0.12276	-5.33191	9.71833e-08	3.39913e-07
TGME49_202770	RNA recognition motif-containing protein	11026.4	-0.547068	0.0602835	-9.07492	1.13766e-19	8.74062e-19
TGME49_202780	rhoptry kinase family protein ROP25	5126.05	0.0801727	0.0579619	1.3832	0.166605	0.232155
TGME49_202790	dihydrouridine synthase (dus) protein	521.164	-0.528202	0.103286	-5.11397	3.15455e-07	1.05414e-06
TGME49_202800	cytochrome c oxidase assembly protein COX11 protein, putative	737.349	-0.216294	0.0969399	-2.23121	0.0256669	0.0431676
TGME49_202810	TIM14	631.133	-0.0809231	0.107207	-0.754832	0.45035	0.538586
TGME49_202820	ubiquitin-conjugating enzyme subfamily protein	1837.73	-0.346993	0.0676522	-5.12907	2.91175e-07	9.77004e-07
TGME49_202830	Elicitor-responsive protein, putative	9211.05	-0.971852	0.0635978	-15.2812	1.02028e-52	1.97924e-51
TGME49_202840	FHA domain-containing protein	10603.9	-0.190065	0.0544964	-3.48766	0.000487261	0.00111345
TGME49_202850	ATP-binding domain-containing protein	443.381	-0.203398	0.116557	-1.74505	0.0809754	0.122693
TGME49_202860	hypothetical protein	1058.43	-0.0576274	0.134215	-0.429365	0.667658	0.737956
TGME49_202870	SAP domain-containing protein	848.517	0.17775	0.097912	1.81541	0.0694616	0.106714
TGME49_202880	carrier superfamily protein	406.517	0.513615	0.135728	3.78414	0.000154241	0.000378587
TGME49_202890	hypothetical protein	2573.45	-0.165456	0.06796	-2.4346	0.0149081	0.0263254
TGME49_202900	zinc finger (CCCH type) motif-containing protein	4029.66	0.775754	0.0942254	8.23297	1.82632e-16	1.18566e-15
TGME49_202910	zinc carboxypeptidase superfamily protein	0	NA	NA	NA	NA	NA
TGME49_202920	p-aminobenzoic acid synthase	1520.46	0.277389	0.0720134	3.8519	0.000117203	0.000291206
TGME49_202930	hypothetical protein	67.199	-0.0666166	0.256199	-0.260019	0.794849	0.845472
TGME49_202940	hypothetical protein	2781.68	0.0774885	0.0816431	0.949113	0.342563	0.428703
TGME49_202950	hypothetical protein	2677.4	0.197614	0.0689396	2.86648	0.0041506	0.00814072
TGME49_202960	glycine cleavage H-protein	0	NA	NA	NA	NA	NA
TGME49_202970	hypothetical protein	548.943	-0.0592479	0.106918	-0.554142	0.579482	0.659166
TGME49_202975	hypothetical protein	5.99158	0.0604459	0.839758	0.0719801	0.942618	0.95608
TGME49_202980	hypothetical protein	2816.55	0.0510207	0.0697596	0.731379	0.464548	0.552578
TGME49_202990	hypothetical protein	4.8219	3.80474	1.15737	3.28739	0.0010112	0.00218652
TGME49_203000	hypothetical protein	1.06021	-2.88151	1.98988	-1.44809	0.147593	0.208654
TGME49_203010	aurora kinase	2104.62	-0.202859	0.116611	-1.73962	0.0819259	0.123974
TGME49_203020	ribosome biogenesis GTPase Der protein	613.624	0.296623	0.101474	2.92315	0.00346511	0.00687049
TGME49_203030	N-methyl-D-aspartate receptor-associated protein	2511.47	0.00702087	0.0728219	0.0964115	0.923194	0.945388
TGME49_203040	hypothetical protein	1018.74	0.293608	0.0815046	3.60234	0.00031536	0.000740313
TGME49_203050	AP2 domain transcription factor AP2VIIa-6	1461.83	-0.95528	0.110755	-8.62515	6.40065e-18	4.56144e-17
TGME49_203060	hypothetical protein	2275.49	-1.84063	0.0909032	-20.2483	3.6799e-91	1.34169e-89
TGME49_203070	hypothetical protein	6.14191	0.00984152	0.823686	0.0119481	0.990467	0.993264
TGME49_203080	RNA recognition motif-containing protein	1232.77	0.0804779	0.0939092	0.856975	0.391459	0.479245
TGME49_203090	hypothetical protein	12.9395	0.117795	0.54019	0.218062	0.827381	0.871225
TGME49_203100	hypothetical protein	5.01679	0.537842	0.993017	0.541624	0.588077	0.666504
TGME49_203110	citrate synthase, putative	47.671	-0.561999	0.298814	-1.88076	0.0600044	0.0934864
TGME49_203120	hypothetical protein	294.261	-0.161144	0.135868	-1.18603	0.235611	0.311971
TGME49_203135	dynein heavy chain family protein	156.003	3.31803	0.202497	16.3855	2.42687e-60	5.5519e-59
TGME49_203150	hypothetical protein	1778.07	0.498402	0.0920833	5.41251	6.21457e-08	2.21732e-07
TGME49_203160	hypothetical protein	1791.02	-0.579681	0.0735945	-7.87669	3.36175e-15	2.06122e-14
TGME49_203170	OB-fold nucleic acid binding domain-containing protein	2438.58	0.501009	0.0678276	7.38651	1.50732e-13	8.46649e-13
TGME49_203175	hypothetical protein	80.1274	0.686037	0.318361	2.1549	0.0311695	0.0517086
TGME49_203180	leucine rich repeat-containing protein	1933.08	0.505892	0.152306	3.32155	0.000895188	0.00195953
TGME49_203200	hypothetical protein	165.355	4.28402	0.225042	19.0365	8.49613e-81	2.64839e-79
TGME49_203220	DEAD/DEAH box helicase domain-containing protein	1376.31	-0.311248	0.0801904	-3.88137	0.000103872	0.000259981
TGME49_203230	hypothetical protein	260.347	2.00543	0.142141	14.1088	3.35345e-45	5.47753e-44
TGME49_203240	hypothetical protein	3216.98	-0.203824	0.0650196	-3.1348	0.0017197	0.00359753
TGME49_203250	hypothetical protein	88.3119	3.357	0.249089	13.4771	2.13358e-41	3.20311e-40
TGME49_203260	hypothetical protein	771.572	0.479654	0.11599	4.13529	3.54504e-05	9.44303e-05
TGME49_203270	ATP-dependent Clp endopeptidase, proteolytic subunit ClpP domain-containing protein	361.247	0.0888921	0.127342	0.698059	0.48514	0.572398
TGME49_203280	hypothetical protein	727.11	-0.72179	0.105259	-6.85724	7.02017e-12	3.52173e-11
TGME49_203290	hypothetical protein	18924.2	0.528928	0.0897142	5.8957	3.73087e-09	1.49217e-08
TGME49_203300	hypothetical protein	4787.24	-2.19991	0.0668963	-32.8854	3.55333e-237	5.69021e-235
TGME49_203310	dense granule protein GRA7	78305.6	-2.61491	0.0870603	-30.0356	3.36391e-198	3.9816e-196
TGME49_203320	zinc finger in N-recognin protein	2886.96	-0.163039	0.136914	-1.19082	0.233725	0.309724
TGME49_203330	hypothetical protein	5.72846	-1.43619	0.915373	-1.56897	0.116655	0.169463
TGME49_203340	metallo-beta-lactamase domain-containing protein	33.8276	5.96782	0.715895	8.33617	7.67367e-17	5.07456e-16
TGME49_203350	hypothetical protein	825.284	1.16769	0.0822384	14.1989	9.30517e-46	1.55728e-44
TGME49_203358	hypothetical protein	840.964	-0.281029	0.109017	-2.57784	0.009942	0.0181932
TGME49_203362	hypothetical protein	668.262	-0.17467	0.0932371	-1.8734	0.0610138	0.09486
TGME49_203370	hypothetical protein	1095.82	-0.272982	0.0824281	-3.31176	0.000927118	0.00202022
TGME49_203375	cpw-wpc domain-containing protein	5.5788	-2.12016	0.96674	-2.1931	0.0283003	0.0472462
TGME49_203380	DnaJ domain-containing protein	1623.97	0.00284399	0.0754242	0.0377066	0.969922	0.9771
TGME49_203390	CRAL/TRIO domain-containing protein	2682.02	0.00473952	0.0723721	0.0654882	0.947785	0.959772
TGME49_203400	hypothetical protein	1571.46	0.20209	0.078886	2.5618	0.0104131	0.0189746
TGME49_203420	4'-phosphopantetheinyl transferase domain-containing protein	775.931	0.167163	0.0967332	1.72808	0.0839733	0.12672
TGME49_203430	hypothetical protein	172.083	0.374299	0.166096	2.25351	0.0242269	0.0409481
TGME49_203440	anaphase-promoting complex subunit APC10	156.269	-0.0478191	0.170338	-0.28073	0.778918	0.831985
TGME49_203450	DUF3228 domain-containing protein	1275.71	0.167075	0.113514	1.47184	0.141064	0.20043
TGME49_203460	hypothetical protein	106.619	-0.273282	0.207867	-1.3147	0.188612	0.257419
TGME49_203470	hypothetical protein	0.547426	3.21174	3.30434	0.971975	0.331063	0.41616
TGME49_203480	hypothetical protein	1091.75	-0.0180953	0.0781679	-0.231492	0.816932	0.86267
TGME49_203490	GNL3L/Grn1 GTPase	882.907	-0.0502808	0.105587	-0.476201	0.633931	0.708154
TGME49_203500	alanine dehydrogenase/pyridine nucleotide transhydrogenase domain-containing protein	33.1496	3.23566	0.420359	7.69737	1.38895e-14	8.23787e-14
TGME49_203505	hypothetical protein	2.77518	0.437891	1.12516	0.389182	0.697141	0.762917
TGME49_203510	zinc finger, C3HC4 type (RING finger) domain-containing protein	1994.42	0.224097	0.0667589	3.35681	0.000788476	0.00174181
TGME49_203520	hypothetical protein	821.853	0.251568	0.118932	2.11523	0.0344104	0.0564094
TGME49_203540	RNA binding protein, putative	5832.83	-0.585076	0.139847	-4.18369	2.8681e-05	7.72042e-05
TGME49_203560	hypothetical protein	1511.65	-0.559527	0.104499	-5.35436	8.58599e-08	3.02033e-07
TGME49_203570	acyltransferase domain-containing protein	37.8969	3.93072	0.418211	9.3989	5.5138e-21	4.49413e-20
TGME49_203580	NAD-binding domain 4 domain-containing protein	0.912533	-1.20347	2.19111	-0.549254	0.582831	0.661752
TGME49_203590	hypothetical protein	15.5284	-1.23156	0.564765	-2.18066	0.0292086	0.0486831
TGME49_203600	hypothetical protein	3495.46	-0.134927	0.0682182	-1.97788	0.0479423	0.0762651
TGME49_203610	3'-5' exoribonuclease csl4, putative	1007.21	-0.507974	0.0829226	-6.12588	9.01829e-10	3.8261e-09
TGME49_203620	hypothetical protein	681.365	0.23114	0.0936587	2.4679	0.0135908	0.0242139
TGME49_203630	ribosomal protein RPL44	11655.1	-0.402768	0.115656	-3.48247	0.000496811	0.00113432
TGME49_203665	hypothetical protein	1185.31	0.0962464	0.319506	0.301235	0.763236	0.818884
TGME49_203682	hypothetical protein	10.3931	-5.17656	1.29972	-3.98283	6.80999e-05	0.000174349
TGME49_203685	hypothetical protein	2.92743	-3.24299	1.47418	-2.19987	0.0278163	0.0465333
TGME49_203688	hypothetical protein	9.92827	-1.71448	0.686217	-2.49845	0.0124738	0.0223947
TGME49_203690	AP2 domain transcription factor AP2VIIa-5	2340.14	-0.515331	0.111276	-4.63111	3.63716e-06	1.09088e-05
TGME49_203700	SFT2 family protein	1003.84	0.0167521	0.10218	0.163947	0.869773	0.905703
TGME49_203705	hypothetical protein	147.485	1.64924	0.276884	5.95644	2.57793e-09	1.0527e-08
TGME49_203710	AP2 domain transcription factor AP2VIIa-4	6406.87	1.4818	0.138322	10.7127	8.87312e-27	8.8482e-26
TGME49_203720	vitamin k epoxide reductase family protein	3617.56	0.661327	0.0913874	7.23652	4.60352e-13	2.48822e-12
TGME49_203730	hypothetical protein	859.909	0.120617	0.0921797	1.30849	0.190706	0.259626
TGME49_203735	hypothetical protein	59.2463	0.158509	0.26634	0.595137	0.551752	0.634491
TGME49_203740	hypothetical protein	2022.77	0.105488	0.0817551	1.2903	0.196947	0.267142
TGME49_203750	hypothetical protein	692.078	0.011214	0.128434	0.0873138	0.930422	0.95013
TGME49_203760	hypothetical protein	1237.83	0.134462	0.0772444	1.74073	0.0817311	0.123702
TGME49_203770	hypothetical protein	37.276	0.992856	0.329625	3.01208	0.00259465	0.00527128
TGME49_203780	hypothetical protein	1499.43	0.630869	0.0830466	7.59657	3.04094e-14	1.78415e-13
TGME49_203790	hypothetical protein	6073.75	-1.26389	0.0741917	-17.0355	4.48192e-65	1.11938e-63
TGME49_203800	hypothetical protein	112.816	3.11861	0.236506	13.1861	1.05434e-39	1.49235e-38
TGME49_203810	kelch repeat-containing protein	2454.45	0.0778101	0.0660671	1.17774	0.238899	0.315812
TGME49_203815	hypothetical protein	206.038	-1.30729	0.210648	-6.20602	5.4343e-10	2.34453e-09
TGME49_203820	hypothetical protein	5994.91	0.581871	0.0685632	8.48664	2.12704e-17	1.46225e-16
TGME49_203830	FHA domain-containing protein	1522.51	2.59749	0.103511	25.094	5.78947e-139	3.69396e-137
TGME49_203840	DEAD/DEAH box helicase domain-containing protein	795.14	-0.317751	0.101017	-3.14553	0.00165788	0.00347622
TGME49_203860	hypothetical protein	333.531	-0.253327	0.131647	-1.92429	0.0543183	0.0854335
TGME49_203870	RAB43, member RAS oncogene family protein	1072.49	0.749486	0.103936	7.211	5.55436e-13	2.98831e-12
TGME49_203875	hypothetical protein	699.154	1.40288	0.131122	10.699	1.02866e-26	1.02452e-25
TGME49_203880	hypothetical protein	5186.63	-0.0149155	0.101606	-0.146798	0.883291	0.914998
TGME49_203890	hypothetical protein	33.7001	-1.73568	0.398003	-4.36097	1.29485e-05	3.64657e-05
TGME49_203900	hypothetical protein	4.21454	0.350014	1.17795	0.297138	0.766361	0.821266
TGME49_203910	TBC domain-containing protein	4161.56	0.231205	0.0770403	3.00108	0.0026902	0.00544641
TGME49_203930	hypothetical protein	4483.19	-0.804476	0.0619547	-12.9849	1.49013e-38	2.05573e-37
TGME49_203940	ABC1 protein	468.342	0.190029	0.119516	1.59	0.111836	0.163451
TGME49_203950	Myb family DNA-binding domain-containing protein	2264.11	-0.282505	0.0706849	-3.99668	6.42368e-05	0.000165235
TGME49_203960	hypothetical protein	987.532	0.158681	0.0770854	2.05851	0.0395417	0.0640367
TGME49_203970	dolichyl-diphosphooligosaccharide--protein glycosyltransferase	409.587	0.526769	0.108759	4.84345	1.27602e-06	4.00971e-06
TGME49_203980	hypothetical protein	6015.07	-0.121075	0.0608332	-1.99028	0.0465601	0.0743414
TGME49_203985	hypothetical protein	6.53877	-0.599447	0.743134	-0.806647	0.41987	0.507861
TGME49_203990	rhoptry protein ROP12	3140.61	-0.131689	0.0880785	-1.49513	0.134881	0.192761
TGME49_204000	hypothetical protein	14.3224	-1.06274	0.60876	-1.74574	0.0808561	0.12256
TGME49_204010	hypothetical protein	55.9743	-1.26577	0.28911	-4.37818	1.19674e-05	3.38311e-05
TGME49_204020	ribosomal protein RPL8	24713.9	-0.472036	0.113956	-4.14226	3.43894e-05	9.17538e-05
TGME49_204040	hypothetical protein	478.342	0.104762	0.103459	1.01259	0.311254	0.39509
TGME49_204045	hypothetical protein	38.1815	-0.233552	0.318407	-0.733501	0.463253	0.551273
TGME49_204050	subtilisin SUB1	27265.3	-5.08062	0.0643141	-78.997	0	0
TGME49_204055	hypothetical protein	422.871	0.153387	0.136623	1.1227	0.261564	0.341245
TGME49_204060	SNARE domain-containing protein	1254.22	0.305754	0.0725113	4.21663	2.47976e-05	6.73053e-05
TGME49_204070	YT521-B family protein	2334.77	-0.224309	0.09763	-2.29754	0.0215879	0.0367769
TGME49_204080	histidine acid phosphatase superfamily protein	3349.4	-0.210811	0.0789891	-2.66886	0.00761098	0.0142534
TGME49_204090	eIF2 kinase IF2K-C	41.31	-0.221644	0.33241	-0.66678	0.504913	0.590946
TGME49_204100	eIF2 kinase IF2K-C	2185.86	-0.250101	0.105681	-2.36656	0.0179541	0.0311583
TGME49_204110	eIF2 kinase IF2K-C	383.984	-0.492556	0.133007	-3.70322	0.000212877	0.000512397
TGME49_204120	hypothetical protein	598.077	0.0797827	0.101953	0.782544	0.433895	0.522272
TGME49_204130	perforin-like protein PLP1	20043.3	-1.6483	0.0685735	-24.0369	1.14327e-127	6.57541e-126
TGME49_204140	PHD-finger domain-containing protein	698.856	0.226443	0.0982825	2.304	0.0212225	0.0362148
TGME49_204150	hypothetical protein	426.472	0.244334	0.155485	1.57143	0.116082	0.16881
TGME49_204160	GYF domain-containing protein	2866.01	0.0780618	0.0694222	1.12445	0.260822	0.34044
TGME49_204270	hypothetical protein	1272.29	0.363308	0.0801667	4.53191	5.84531e-06	1.70861e-05
TGME49_204280	cell-cycle-associated protein kinase DYRK, putative	3190.99	0.431289	0.073824	5.84212	5.15422e-09	2.02767e-08
TGME49_204290	hypothetical protein	84.3077	3.66947	0.288947	12.6995	5.95348e-37	7.94478e-36
TGME49_204300	hypothetical protein	95.4509	3.78007	0.268759	14.0649	6.24248e-45	1.00756e-43
TGME49_204310	hypothetical protein	5943.77	0.143005	0.0734611	1.94668	0.0515735	0.0815017
TGME49_204315	hypothetical protein	362.023	0.0855486	0.224571	0.380942	0.703247	0.766709
TGME49_204320	hypothetical protein	597.638	-1.02531	0.119889	-8.55221	1.2075e-17	8.44317e-17
TGME49_204325	hypothetical protein	12.2858	-0.914851	0.640828	-1.42761	0.153405	0.215972
TGME49_204330	hypothetical protein	12.2797	0.681676	0.592413	1.15068	0.249865	0.32829
TGME49_204340	hypothetical protein	9623.71	-0.079365	0.0569128	-1.3945	0.163166	0.228025
TGME49_204350	hypothetical protein	1240.74	0.475559	0.0905751	5.25044	1.51735e-07	5.20464e-07
TGME49_204360	subtilisin SUB4	1092.65	0.547934	0.0884006	6.19831	5.70739e-10	2.45845e-09
TGME49_204370	WD-40 repeat protein	2427.76	-0.0966936	0.0953039	-1.01458	0.310306	0.394132
TGME49_204380	hypothetical protein	2329.56	0.619414	0.0817177	7.57993	3.45746e-14	2.02272e-13
TGME49_204390	hypothetical protein	206.374	0.425426	0.142183	2.9921	0.00277067	0.00559686
TGME49_204395	hypothetical protein	338.722	0.0226669	0.121319	0.186838	0.851788	0.890837
TGME49_204400	ATPase synthase subunit alpha, putative	6890.5	-0.0884402	0.0833476	-1.0611	0.288644	0.371296
TGME49_204410	endonuclease/exonuclease/phosphatase family protein	1416.09	0.842439	0.117537	7.16742	7.64271e-13	4.06632e-12
TGME49_204420	oocyst wall protein OWP1	1042.25	1.28821	0.119457	10.7839	4.10011e-27	4.13402e-26
TGME49_204440	cyclic nucleotide-binding domain-containing protein	630.8	0.894241	0.10285	8.69458	3.48103e-18	2.51366e-17
TGME49_204460	hydroxymethylglutaryl-CoA lyase, putative	50.9498	1.30812	0.264847	4.93914	7.84669e-07	2.52896e-06
TGME49_204468	hypothetical protein	7.47022	3.18312	0.82038	3.88006	0.00010443	0.00026122
TGME49_204472	cyclic nucleotide-binding domain-containing protein	1.5662	4.74068	1.81509	2.61181	0.00900641	0.0165964
TGME49_204480	thioredoxin domain-containing protein	4227.44	-0.264455	0.0572357	-4.62046	3.82886e-06	1.1425e-05
TGME49_204490	hypothetical protein	817.701	-0.266137	0.125141	-2.1267	0.0334448	0.055025
TGME49_204500	hypothetical protein	23.6167	-1.5633	0.46351	-3.37275	0.000744204	0.00165206
TGME49_204505	hypothetical protein	4.3657	-1.23255	1.06925	-1.15272	0.249026	0.327345
TGME49_204510	WD domain, G-beta repeat-containing protein	1411.56	-0.933936	0.0874783	-10.6762	1.31541e-26	1.30376e-25
TGME49_204520	hypothetical protein	494.877	0.045539	0.117646	0.387084	0.698694	0.763598
TGME49_204530	microneme protein MIC11	33849.1	-1.90671	0.092715	-20.5652	5.62274e-94	2.13586e-92
TGME49_204540	DUF367 domain-containing protein	203.22	0.338126	0.169831	1.99096	0.0464857	0.0742371
TGME49_204550	hypothetical protein	913.548	0.0709471	0.0827137	0.857743	0.391034	0.478916
TGME49_204560	type I fatty acid synthase, putative	8.93922	0.378063	0.775361	0.487595	0.625836	0.700357
TGME49_204870	hypothetical protein	3.72554	2.97794	1.19725	2.48733	0.0128708	0.0230567
TGME49_204880	hypothetical protein	989.925	0.132061	0.0938137	1.4077	0.159221	0.223084
TGME49_205000	phosphoglycerate mutase family protein	1257.66	-0.288829	0.0791004	-3.65142	0.000260791	0.000619872
TGME49_205010	U2 small nuclear ribonucleoprotein family protein, putative	3732.64	0.00765822	0.0805976	0.095018	0.924301	0.946128
TGME49_205020	hypothetical protein	100.87	-1.31885	0.250713	-5.26039	1.43752e-07	4.95159e-07
TGME49_205030	hypothetical protein	1122.44	-0.26276	0.0804725	-3.26521	0.00109383	0.0023521
TGME49_205040	PGAP1 family protein	3619.4	-0.255049	0.0834089	-3.05781	0.00222961	0.00457995
TGME49_205050	hypothetical protein	433.227	-3.44319	0.156717	-21.9708	5.47898e-107	2.41875e-105
TGME49_205060	hypothetical protein	599.125	-0.420021	0.114638	-3.66391	0.000248398	0.000592311
TGME49_205070	hypothetical protein	2.91769	-3.23869	1.50565	-2.15102	0.0314744	0.0521509
TGME49_205080	hypothetical protein	5.71953	0.228013	0.872653	0.261287	0.793871	0.844762
TGME49_205090	Toxoplasma gondii family D protein	12.2173	0.320859	0.528219	0.607436	0.543562	0.627104
TGME49_205100	hypothetical protein	491.789	0.239285	0.107038	2.23551	0.0253842	0.0427273
TGME49_205110	hypothetical protein	222.284	0.104251	0.153774	0.677949	0.497804	0.584553
TGME49_205120	hypothetical protein	279.446	0.182174	0.144748	1.25856	0.208188	0.280229
TGME49_205130	hypothetical protein	4536.45	-0.0238068	0.0577075	-0.412542	0.679942	0.748294
TGME49_205140	hypothetical protein	21.326	1.52266	0.436713	3.48664	0.000489133	0.00111741
TGME49_205150	ACR, YagE family COG1723 domain-containing protein	1062.31	0.115605	0.085556	1.35122	0.176626	0.243913
TGME49_205160	hypothetical protein	683.281	-0.0933547	0.0969342	-0.963073	0.335511	0.420844
TGME49_205170	hypothetical protein	4512.99	0.811533	0.0779222	10.4146	2.12579e-25	2.03346e-24
TGME49_205180	RNA recognition motif-containing protein	3563.88	-0.67772	0.0872126	-7.77089	7.79356e-15	4.69395e-14
TGME49_205190	hypothetical protein	904.472	-0.404512	0.115982	-3.48771	0.000487174	0.00111345
TGME49_205200	hypothetical protein	1833.52	0.265447	0.0869151	3.0541	0.00225737	0.00462983
TGME49_205210	hypothetical protein	230.213	2.10782	0.180941	11.6492	2.31492e-31	2.65533e-30
TGME49_205220	U5 snRNP-associated subunit, putative	1850.6	-0.177838	0.068782	-2.58554	0.00972277	0.01782
TGME49_205230	hypothetical protein	3.80294	-0.0529153	1.01901	-0.051928	0.958586	0.968069
TGME49_205240	cleft lip and palate transmembrane protein 1 (clptm1) protein	1558.55	0.290631	0.0868567	3.34609	0.000819592	0.00180421
TGME49_205250	rhoptry protein ROP18	16270.4	-1.31821	0.0650404	-20.2676	2.48386e-91	9.09671e-90
TGME49_205265	transporter, cation channel family protein	1483.4	0.0502628	0.0738888	0.680249	0.496347	0.583261
TGME49_205280	hypothetical protein	4975.6	-0.796307	0.066503	-11.974	4.86197e-33	5.91769e-32
TGME49_205290	serine/threonine specific protein phosphatase	1607.38	-0.731507	0.0786522	-9.30053	1.39751e-20	1.11678e-19
TGME49_205300	hypothetical protein	1136.74	-0.466573	0.0856917	-5.44479	5.18674e-08	1.86444e-07
TGME49_205320	hypothetical protein	5853.5	-0.356553	0.0557799	-6.39214	1.63585e-10	7.42635e-10
TGME49_205330	hypothetical protein	4420.22	-0.777795	0.0692211	-11.2364	2.70208e-29	2.9075e-28
TGME49_205340	ribosomal protein RPS12	16552.5	-1.20996	0.130549	-9.26826	1.89204e-20	1.51049e-19
TGME49_205350	integral membrane protein, GNS1/SUR4 family protein, putative	5787.73	-0.71989	0.070271	-10.2445	1.253e-24	1.17353e-23
TGME49_205360	hypothetical protein	3031.35	-0.843749	0.0982748	-8.58561	9.03588e-18	6.36722e-17
TGME49_205370	hypothetical protein	1321.41	-0.115842	0.0740637	-1.56409	0.117797	0.170847
TGME49_205380	fructose-bisphospatase I	3549.03	0.186625	0.0701431	2.66062	0.00779958	0.0145665
TGME49_205390	hypothetical protein	698.104	0.447601	0.12846	3.48436	0.000493323	0.00112667
TGME49_205398	DNA repair and recombination protein RAD54, putative	0	NA	NA	NA	NA	NA
TGME49_205402	SNF2 family N-terminal domain-containing protein	2.78368	-1.39424	1.27326	-1.09502	0.273508	0.355013
TGME49_205410	RNA pseudouridine synthase superfamily protein	148.612	0.116853	0.172433	0.67767	0.497981	0.584592
TGME49_205420	aspartate-semialdehyde dehydrogenase	19.003	1.57794	0.457947	3.44569	0.000569609	0.001289
TGME49_205425	hypothetical protein	1.05846	1.21023	2.10502	0.574923	0.565343	0.64657
TGME49_205430	isovaleryl-CoA dehydrogenase	99.4617	0.885098	0.210022	4.21431	2.50538e-05	6.79556e-05
TGME49_205440	CCT chaperonin gamma subunit	3839.01	0.131847	0.069906	1.88606	0.0592871	0.0924571
TGME49_205450	hypothetical protein	30.5335	0.475747	0.353485	1.34588	0.178343	0.245703
TGME49_205460	AN1 family Zinc finger domain-containing protein	1154.87	-0.493709	0.0800431	-6.16804	6.91402e-10	2.95793e-09
TGME49_205470	translation elongation factor 2 family protein, putative	20029.7	0.143904	0.0508344	2.83083	0.00464271	0.00904078
TGME49_205480	IMC subcompartment protein ISP4	157.273	0.144248	0.171041	0.843355	0.39903	0.486981
TGME49_205490	integral membrane protein, putative	7743.31	-1.10186	0.0615777	-17.8938	1.31877e-71	3.63863e-70
TGME49_205500	hypothetical protein	2917.89	0.218784	0.0833656	2.62439	0.00868039	0.0160463
TGME49_205510	nucleolar protein 5, putative	3506.99	-0.0887015	0.0753428	-1.17731	0.239073	0.315992
TGME49_205520	hypothetical protein	256.184	0.654285	0.126428	5.17516	2.27716e-07	7.69132e-07
TGME49_205530	hypothetical protein	7.93024	-0.424169	0.741956	-0.571691	0.567532	0.648619
TGME49_205540	DEAD/DEAH box helicase domain-containing protein	1335.96	-0.146407	0.0879713	-1.66425	0.0960618	0.143
TGME49_205550	AGC kinase	834.645	-0.192397	0.0962706	-1.9985	0.0456622	0.0730869
TGME49_205558	NAC domain-containing protein	6926.32	-0.0899564	0.0879758	-1.02251	0.306539	0.39044
TGME49_205562	hypothetical protein	2420.65	0.560962	0.115013	4.8774	1.07494e-06	3.39876e-06
TGME49_205570	hypothetical protein	1037.37	0.269376	0.08264	3.25964	0.00111555	0.00239378
TGME49_205580	nuclear factor NF4	1688.29	0.00158652	0.0716321	0.0221482	0.98233	0.986194
TGME49_205590	hypothetical protein	347.859	1.65893	0.136067	12.192	3.43084e-34	4.29749e-33
TGME49_205600	zinc finger, C3HC4 type (RING finger) domain-containing protein	834.146	0.0963081	0.0847868	1.13589	0.256004	0.335145
TGME49_205615	hypothetical protein	1220.55	0.0502468	0.0771039	0.651676	0.51461	0.599974
TGME49_205625	hypothetical protein	889.149	-0.805129	0.101965	-7.89615	2.87644e-15	1.76498e-14
TGME49_205630	hypothetical protein	114.75	-1.48878	0.262979	-5.66121	1.50309e-08	5.66222e-08
TGME49_205640	hypothetical protein	2541.41	0.381014	0.0908793	4.19252	2.75867e-05	7.44549e-05
TGME49_205650	AP2 domain transcription factor AP2VIIa-3	9380.33	-0.204117	0.0600747	-3.39772	0.00067949	0.00151789
TGME49_205658	F5/8 type C domain-containing protein	12.737	1.93692	0.57406	3.37407	0.000740653	0.00164507
TGME49_205662	LCCL domain-containing protein	23.8257	-2.24871	0.522519	-4.30361	1.6804e-05	4.66479e-05
TGME49_205670	SF-assemblin/beta giardin protein	2691.68	-0.814777	0.0746131	-10.92	9.24658e-28	9.49898e-27
TGME49_205680	hypothetical protein	2212.58	-3.49228	0.09067	-38.5164	0	0
TGME49_205690	hypothetical protein	1012.03	-0.167018	0.0786326	-2.12404	0.0336672	0.0553462
TGME49_205700	cyclophilin precursor	14235.1	-0.620478	0.0971469	-6.38701	1.69165e-10	7.66689e-10
TGME49_205710	lysine-tRNA ligase	2572.4	0.29856	0.0629053	4.74618	2.07289e-06	6.36919e-06
TGME49_205720	Adenosine/AMP deaminase domain-containing protein	500.835	0.0223887	0.113243	0.197704	0.843276	0.884314
TGME49_205730	hypothetical protein	732.289	-0.385504	0.119317	-3.23093	0.00123389	0.00263319
TGME49_205740	hypothetical protein	1791.56	0.3164	0.080513	3.9298	8.50148e-05	0.000214693
TGME49_205750	histone deacetylase complex subunit Sin3	2610.07	0.575926	0.0628757	9.15976	5.20152e-20	4.06127e-19
TGME49_205760	membrane protein	2.38175	-2.92907	1.54437	-1.89661	0.0578789	0.0904683
TGME49_205770	hypothetical protein	8.10007	2.59179	0.872524	2.97045	0.00297362	0.00596549
TGME49_206290	hypothetical protein	24.9524	1.1449	0.404097	2.83323	0.00460798	0.00897743
TGME49_206300	hypothetical protein	599.046	0.738309	0.0949909	7.77242	7.69996e-15	4.641e-14
TGME49_206310	prenyltransferase, UbiA family protein	1117.5	0.174406	0.083779	2.08173	0.0373667	0.0608019
TGME49_206320	hypothetical protein	1649.61	0.387265	0.0724193	5.34755	8.91542e-08	3.13171e-07
TGME49_206330	PHD-finger domain-containing protein	977.569	-0.420128	0.0874311	-4.80525	1.54559e-06	4.80688e-06
TGME49_206340	hypothetical protein	2742.62	-1.91593	0.0803437	-23.8467	1.09631e-125	6.13258e-124
TGME49_206350	ER-retrevial receptor Ter1p, putative	2298.69	-0.668024	0.0691118	-9.66585	4.21124e-22	3.57146e-21
TGME49_206360	peptidyl-tRNA hydrolase domain-containing protein	655.907	0.238934	0.090203	2.64885	0.00807668	0.0150324
TGME49_206380	hypothetical protein	2358.23	-0.161823	0.149937	-1.07927	0.280465	0.362488
TGME49_206390	hypothetical protein	546.659	-0.262681	0.0960246	-2.73556	0.00622746	0.0118388
TGME49_206400	FAD binding domain of DNA photolyase domain-containing protein	197.582	0.203175	0.172454	1.17814	0.23874	0.315705
TGME49_206415	myosin K	2099.37	0.643818	0.0857351	7.50939	5.94037e-14	3.42378e-13
TGME49_206430	formin FRM1	4841.22	0.753335	0.0898494	8.38442	5.09775e-17	3.41257e-16
TGME49_206440	cpw-wpc domain-containing protein	32.9317	-2.021	0.401607	-5.03229	4.8465e-07	1.59667e-06
TGME49_206450	autophagy-related cysteine peptidase atg4, putative	10047.5	0.279561	0.125372	2.22984	0.0257578	0.0433114
TGME49_206460	hypothetical protein	1296.32	-0.189396	0.118203	-1.6023	0.10909	0.159954
TGME49_206470	pyruvate dehydrogenase complex subunit PDH-E3II	5318.65	-0.540889	0.0733164	-7.37747	1.6133e-13	9.03072e-13
TGME49_206480	hypothetical protein	1914.78	-0.213187	0.0762068	-2.79748	0.00515034	0.00994629
TGME49_206490	ICE family protease (caspase) p20 domain-containing protein	999.865	0.0416432	0.0821857	0.506696	0.612368	0.688314
TGME49_206500	hypothetical protein	477.029	-0.731844	0.10996	-6.65554	2.82253e-11	1.35438e-10
TGME49_206510	toxolysin TLN4	7881.91	-1.73279	0.0987852	-17.541	6.97198e-69	1.84871e-67
TGME49_206520	hypothetical protein	0.485015	0.361884	3.03378	0.119285	0.90505	0.930573
TGME49_206540	hypothetical protein	3079.46	-0.814533	0.0669901	-12.159	5.13829e-34	6.41658e-33
TGME49_206550	hypothetical protein	302.885	3.12535	0.158543	19.713	1.66823e-86	5.67685e-85
TGME49_206560	EF hand domain-containing protein	1.47828	1.33159	1.92812	0.690615	0.489808	0.576739
TGME49_206570	kinesin, putative	37.4862	3.59042	0.401415	8.94443	3.7388e-19	2.81946e-18
TGME49_206580	formin FRM2	1893.45	0.158525	0.118036	1.34303	0.179263	0.246638
TGME49_206590	calcium-dependent protein kinase CDPK2A	3506.45	-0.671509	0.0697859	-9.62242	6.43006e-22	5.39715e-21
TGME49_206600	sigma-70, region 3 protein	1215.89	0.16901	0.103337	1.63552	0.10194	0.150769
TGME49_206605	hypothetical protein	84.1281	0.959778	0.268231	3.57817	0.000346004	0.000807377
TGME49_206610	pyruvate dehydrogenase complex subunit PDH-E2	879.517	0.80879	0.112834	7.16795	7.61274e-13	4.05302e-12
TGME49_206620	hypothetical protein	2.46732	-1.13755	1.27929	-0.889201	0.373895	0.461199
TGME49_206630	hypothetical protein	1879.79	0.44151	0.0672301	6.56714	5.12904e-11	2.41853e-10
TGME49_206640	hypothetical protein	3018.28	-0.198861	0.0736504	-2.70006	0.00693262	0.0130819
TGME49_206650	zinc finger, c2h2 type domain-containing protein	50.9559	-0.272701	0.270916	-1.00659	0.314133	0.398126
TGME49_206660	hypothetical protein	35.8264	0.655159	0.311141	2.10566	0.0352336	0.0575851
TGME49_206670	hypothetical protein	6138.4	0.420597	0.0952416	4.4161	1.00497e-05	2.86478e-05
TGME49_206680	hypothetical protein	602.796	0.127778	0.101675	1.25673	0.20885	0.280862
TGME49_206690	glideosome-associated protein with multiple-membrane spans GAPM2B	2470.49	-0.119758	0.0869747	-1.37693	0.168534	0.234245
TGME49_206695	hypothetical protein	354.751	0.00782106	0.126297	0.0619259	0.950622	0.961333
TGME49_206700	hypothetical protein	445.962	0.281746	0.108899	2.58723	0.00967516	0.0177406
TGME49_206710	hypothetical protein	725.779	-0.680126	0.0948534	-7.17029	7.48396e-13	3.98705e-12
TGME49_206910	hypothetical protein	2.06937	1.90358	1.61398	1.17943	0.238225	0.315126
TGME49_207005	SAG-related sequence SRS48Q	19.5097	0.575364	0.457773	1.25688	0.208798	0.280839
TGME49_207010	SAG-related sequence SRS48K	18.2675	0.366462	0.529201	0.692482	0.488635	0.575856
TGME49_207015	hypothetical protein	160.341	3.45947	0.193505	17.8779	1.75307e-71	4.80448e-70
TGME49_207020	hypothetical protein	309.37	0.78018	0.146695	5.31838	1.04697e-07	3.64788e-07
TGME49_207030	hypothetical protein	42.9079	0.236132	0.304685	0.775003	0.438338	0.52638
TGME49_207040	hypothetical protein	507.411	-0.0798233	0.107315	-0.743824	0.456983	0.545083
TGME49_207050	hypothetical protein	6.28681	-0.313654	0.805408	-0.389434	0.696955	0.762917
TGME49_207060	ribonucleoside-diphosphate reductase small subunit	7305.72	-0.0176247	0.084384	-0.208863	0.834556	0.876755
TGME49_207065	hypothetical protein	305.11	0.0652884	0.118716	0.549956	0.58235	0.661399
TGME49_207070	glycosyl transferase, putative	562.145	0.0135388	0.0945482	0.143194	0.886137	0.91655
TGME49_207080	histone lysine acetyltransferase MYST-B	1080.2	0.276821	0.0906307	3.05438	0.00225527	0.00462668
TGME49_207100	hypothetical protein	949.238	0.953967	0.0962426	9.91211	3.68766e-23	3.24538e-22
TGME49_207110	hypothetical protein	41.0786	0.063917	0.344152	0.185723	0.852662	0.891523
TGME49_207120	Sad1/UNC family protein	1759.12	1.05255	0.113572	9.26768	1.90243e-20	1.5173e-19
TGME49_207130	SAG-related sequence SRS49A	1393.84	5.82339	0.122613	47.4941	0	0
TGME49_207140	SAG-related sequence SRS49B	466.735	3.97951	0.149825	26.5611	1.91123e-155	1.45878e-153
TGME49_207150	SAG-related sequence SRS49C	377.097	2.84442	0.127544	22.3016	3.56879e-110	1.67508e-108
TGME49_207160	SAG-related sequence SRS49D	5659.88	6.61494	0.0875904	75.5212	0	0
TGME49_207170	hypothetical protein	2906.17	-0.0305806	0.0944433	-0.323799	0.74609	0.80408
TGME49_207180	indole-3-glycerol phosphate synthase domain-containing protein	555.531	0.253422	0.106823	2.37236	0.0176749	0.0307261
TGME49_207200	hypothetical protein	456.338	-0.350713	0.124107	-2.82589	0.00471489	0.00917259
TGME49_207210	hypothetical protein	5540.12	6.05	0.14555	41.5664	0	0
TGME49_207230	hypothetical protein	1965.63	1.01358	0.0662241	15.3053	7.05259e-53	1.37139e-51
TGME49_207240	hypothetical protein	3342.57	-0.298855	0.0809937	-3.68985	0.000224382	0.000538503
TGME49_207250	electron-transfer-flavoprotein, alpha polypeptide	7.31105	-1.01064	0.984146	-1.02693	0.304456	0.388332
TGME49_207350	hypothetical protein	94.2708	1.41173	0.203622	6.93309	4.11739e-12	2.08991e-11
TGME49_207360	hypothetical protein	2.23074	-0.942259	1.36614	-0.689722	0.490369	0.577233
TGME49_207370	hypothetical protein	5700.81	0.331108	0.0776505	4.26408	2.00729e-05	5.52342e-05
TGME49_207390	coatomer protein complex, gamma sub-unit, putative	1020.05	-0.112306	0.0795992	-1.4109	0.158276	0.221874
TGME49_207400	hypothetical protein	11260	-2.6504	0.0830516	-31.9127	1.78074e-223	2.55146e-221
TGME49_207403	hypothetical protein	4.55627	-2.24881	1.1351	-1.98115	0.0475743	0.0757978
TGME49_207407	hypothetical protein	0.639241	-2.15084	2.73255	-0.787117	0.431213	0.519428
TGME49_207410	tetratricopeptide repeat-containing protein	142.418	0.676296	0.162629	4.15853	3.20305e-05	8.5712e-05
TGME49_207420	hypothetical protein	1223.23	-0.0260943	0.09227	-0.282804	0.777327	0.830837
TGME49_207430	ATP-dependent RNA helicase DDX1, putative	2060.18	-0.0590414	0.0835535	-0.70663	0.479796	0.56727
TGME49_207440	ribosomal protein RPS4	18115.4	0.144563	0.0953788	1.51568	0.129601	0.186085
TGME49_207450	DNA segment, Chr 10, Wayne State University 52, expressed family protein	1286.22	-0.141742	0.0815425	-1.73826	0.0821651	0.12429
TGME49_207460	Rab5B protein	1505.72	-0.548646	0.108134	-5.07376	3.9003e-07	1.29645e-06
TGME49_207470	hypothetical protein	117.713	-0.360908	0.215431	-1.67528	0.0938787	0.14014
TGME49_207480	GCC2 and GCC3 domain-containing protein	4557.7	0.900517	0.109294	8.23942	1.73047e-16	1.12522e-15
TGME49_207590	protein phosphatase 2C domain-containing protein	833.466	-0.610885	0.0902481	-6.76895	1.29717e-11	6.36657e-11
TGME49_207600	tubulin/FtsZ family, GTPase domain-containing protein	1017.17	0.00749841	0.0789659	0.0949575	0.924349	0.946128
TGME49_207610	rhoptry kinase family protein ROP36 (incomplete catalytic triad)	2.85443	0.286239	1.08782	0.263131	0.79245	0.843579
TGME49_207620	pyridine nucleotide-disulfide oxidoreductase domain-containing protein	3634.41	-0.121936	0.0654208	-1.86387	0.06234	0.0967929
TGME49_207630	peptidyl-tRNA hydrolase domain-containing protein	499.753	-0.156412	0.0980765	-1.59479	0.110758	0.162108
TGME49_207640	isoleucyl-tRNA synthetase family protein	2744.7	-0.0605624	0.0623041	-0.972044	0.331029	0.41616
TGME49_207650	OTU family cysteine protease	96.1097	3.34847	0.23645	14.1614	1.58718e-45	2.64003e-44
TGME49_207665	kinesin motor domain-containing protein	602.18	0.401674	0.10065	3.99078	6.58565e-05	0.000169029
TGME49_207680	suppressor of kinetochore protein 1, putative	2063.06	-0.688055	0.0891146	-7.72101	1.15413e-14	6.88518e-14
TGME49_207690	programmed cell death 5 protein	1202.39	-0.295544	0.0803553	-3.67796	0.000235103	0.000562086
TGME49_207700	rhoptry kinase family protein ROP22 (incomplete catalytic triad)	93.6375	-0.142088	0.214076	-0.663728	0.506865	0.592806
TGME49_207710	phosphatidylinositol synthase, putative	852.233	1.53611	0.124589	12.3294	6.28942e-35	8.03845e-34
TGME49_207720	hypothetical protein	981.282	-0.172637	0.0865847	-1.99386	0.0461679	0.0738017
TGME49_207730	hypothetical protein	2.31817	-4.01129	1.62954	-2.46162	0.0138313	0.0246154
TGME49_207740	hypothetical protein	0.661139	-0.578547	2.39214	-0.241853	0.808894	0.85684
TGME49_207750	hypothetical protein	1358.61	0.13793	0.082881	1.66419	0.0960738	0.143
TGME49_207760	DnaJ C terminal region domain-containing protein	3393.79	0.397697	0.0704173	5.64771	1.62596e-08	6.11102e-08
TGME49_207770	PCI domain-containing protein	2946.71	-0.141673	0.0848448	-1.66979	0.0949608	0.141652
TGME49_207780	hypothetical protein	7.09649	1.09361	1.02698	1.06489	0.286928	0.36967
TGME49_207790	enkurin, putative	16.3038	1.45203	0.600674	2.41733	0.0156346	0.0274894
TGME49_207800	hypothetical protein	1360.8	-0.0563366	0.0939499	-0.599646	0.548742	0.632219
TGME49_207820	cell-cycle-associated protein kinase MAPK, putative	3362.51	0.3422	0.0765668	4.4693	7.84751e-06	2.26309e-05
TGME49_207830	MORN repeat-containing protein	982.521	-0.343077	0.0875286	-3.9196	8.86978e-05	0.000223579
TGME49_207840	ribosomal protein RPS17	14278.2	-0.423631	0.115202	-3.67729	0.000235725	0.000563408
TGME49_207865	GCC2 and GCC3 domain-containing protein	265.482	1.64914	0.140185	11.764	5.98149e-32	6.97869e-31
TGME49_207875	GCC2 and GCC3 domain-containing protein	307.563	4.2957	0.227738	18.8625	2.32162e-79	7.02248e-78
TGME49_207880	hypothetical protein	2970.49	-0.947021	0.0738819	-12.818	1.29939e-37	1.74829e-36
TGME49_207900	transcription initiation factor TFIIIB	1357.55	-0.733257	0.0827554	-8.86054	7.96277e-19	5.91738e-18
TGME49_207910	manganese resistance 1 protein, putative	1169.49	-0.53987	0.080211	-6.73063	1.68931e-11	8.24664e-11
TGME49_207920	hypothetical protein	1153.75	0.558449	0.0755422	7.39254	1.44052e-13	8.108e-13
TGME49_207930	phosphatidylethanolamine-binding protein	1560.27	-0.998574	0.0984629	-10.1416	3.61034e-24	3.30928e-23
TGME49_207940	ribosomal protein S9, putative	696.471	-0.184649	0.0899245	-2.05338	0.0400359	0.06476
TGME49_207950	hypothetical protein	1097.04	0.198319	0.0760599	2.60741	0.00912313	0.0167926
TGME49_207955	hypothetical protein	3.68495	-0.438355	0.95787	-0.457635	0.647214	0.720324
TGME49_207960	hypothetical protein	1224.52	0.119854	0.0832301	1.44003	0.149859	0.211308
TGME49_207965	hypothetical protein	9.35676	0.812435	0.602343	1.34879	0.177404	0.244593
TGME49_207970	HEAT repeat-containing protein	243.092	0.373928	0.14427	2.59187	0.00954557	0.0175217
TGME49_207980	PIG-P protein	263.026	-0.0116044	0.126788	-0.0915262	0.927074	0.947968
TGME49_207990	ribosomal RNA large subunit methyltransferase J protein	1498.57	-0.20614	0.082465	-2.49973	0.0124287	0.0223187
TGME49_208010	hypothetical protein	1238.27	-0.349494	0.0819648	-4.26396	2.00836e-05	5.52451e-05
TGME49_208020	AP2 domain transcription factor AP2Ib-1	609.01	1.68116	0.108948	15.4308	1.01535e-53	2.02253e-52
TGME49_208030	microneme protein MIC4	17410.5	-1.69997	0.0599414	-28.3606	6.19082e-177	6.40006e-175
TGME49_208040	aldo-keto reductase	995.322	0.663946	0.0992945	6.68663	2.28361e-11	1.10226e-10
TGME49_208050	ABC transporter, putative	1465.74	0.983406	0.133256	7.37984	1.58481e-13	8.8834e-13
TGME49_208070	inositol polyphosphate kinase	2296.56	0.0772802	0.0992667	0.778511	0.436268	0.524517
TGME49_208080	hypothetical protein	73.3661	0.272441	0.23445	1.16205	0.245217	0.322806
TGME49_208090	5-formyltetrahydrofolate cyclo-ligase	253.718	0.147587	0.152907	0.965207	0.334441	0.41976
TGME49_208200	PHD-finger domain-containing protein	1813.36	-0.0972409	0.0803004	-1.21096	0.225909	0.300587
TGME49_208300	hypothetical protein	1253.97	0.601972	0.0882112	6.82421	8.84094e-12	4.38663e-11
TGME49_208310	hypothetical protein	1016.65	0.117397	0.0925796	1.26807	0.204773	0.276244
TGME49_208320	polynucleotide kinase 3 phosphatase	814.393	0.512422	0.11078	4.62556	3.73581e-06	1.11637e-05
TGME49_208330	hypothetical protein	5.93673	-0.640078	0.865126	-0.739867	0.45938	0.547143
TGME49_208340	hypothetical protein	3496.86	0.288555	0.0642742	4.48945	7.14085e-06	2.06367e-05
TGME49_208350	hypothetical protein	1073.06	0.00567067	0.0837027	0.0677477	0.945986	0.958783
TGME49_208360	hypothetical protein	303.688	-0.305853	0.13215	-2.31444	0.0206437	0.0353527
TGME49_208370	myosin heavy chain, putative	8984.23	-0.642735	0.0549154	-11.7041	1.21442e-31	1.40285e-30
TGME49_208380	hypothetical protein	0	NA	NA	NA	NA	NA
TGME49_208390	hypothetical protein	970.64	0.159276	0.0828142	1.9233	0.0544427	0.0855805
TGME49_208400	hypothetical protein	2959.56	-0.553854	0.107571	-5.14875	2.62228e-07	8.82049e-07
TGME49_208410	hypothetical protein	1413.83	0.277266	0.0808822	3.42802	0.000608003	0.00136792
TGME49_208420	Sodium:neurotransmitter symporter family protein	3540.12	0.438452	0.12182	3.59918	0.000319223	0.000748735
TGME49_208430	serine proteinase inhibitor PI-2, putative	200.686	-0.710885	0.16604	-4.2814	1.85719e-05	5.13115e-05
TGME49_208440	hypothetical protein	2746.44	0.285069	0.0702903	4.0556	5.00057e-05	0.000130649
TGME49_208450	protease inhibitor PI2	9473.99	-3.40259	0.106492	-31.9515	5.14952e-224	7.51003e-222
TGME49_208490	hypothetical protein	1521.61	-0.514477	0.0753581	-6.82709	8.66515e-12	4.30691e-11
TGME49_208500	protein phosphatase 2C domain-containing protein	1985.24	-0.32157	0.069787	-4.60788	4.06794e-06	1.2103e-05
TGME49_208510	hypothetical protein	1450.73	-0.191852	0.0749616	-2.55934	0.0104871	0.019088
TGME49_208530	nicotinate phosphoribosyltransferase	3114.21	0.319871	0.0638988	5.0059	5.56023e-07	1.81787e-06
TGME49_208540	DEAD/DEAH box helicase domain-containing protein	806.108	-0.234831	0.0864468	-2.71649	0.00659791	0.0124908
TGME49_208550	hypothetical protein	2100.71	-1.48981	0.0708094	-21.0397	2.84394e-98	1.1275e-96
TGME49_208560	carrier superfamily protein	2286.86	0.666745	0.0688231	9.68781	3.3973e-22	2.89018e-21
TGME49_208570	ubiquitin conjugating enzyme E2, putative	5796.11	-0.0223874	0.0602599	-0.371514	0.710255	0.772802
TGME49_208580	DNA ligase 1, putative	2749.76	0.659787	0.0679836	9.70508	2.86843e-22	2.44535e-21
TGME49_208590	vacuolar ATP synthase subunit 54kD, putative	2397.12	-0.306853	0.0766243	-4.00464	6.21107e-05	0.000160119
TGME49_208710	DNA/RNA non-specific endonuclease	651.113	0.838475	0.0965027	8.68861	3.66885e-18	2.64695e-17
TGME49_208718	protein tyrosine phosphatase type IVA A, putative	2317.03	-0.422644	0.0934237	-4.52395	6.06971e-06	1.76851e-05
TGME49_208722	hypothetical protein	846.329	-0.185695	0.10877	-1.70722	0.0877809	0.131736
TGME49_208730	microneme protein, putative	23769.6	4.8574	0.056366	86.176	0	0
TGME49_208740	microneme protein, putative	39834.5	2.81337	0.0686608	40.9749	0	0
TGME49_208750	RWD domain-containing protein	1398.84	-0.0466519	0.0876499	-0.532252	0.594551	0.672721
TGME49_208760	hypothetical protein	27.3542	0.166977	0.382694	0.436319	0.662605	0.733762
TGME49_208770	hypothetical protein	0.804004	3.77008	2.5092	1.5025	0.132967	0.190516
TGME49_208780	ubiquitin-conjugating enzyme subfamily protein	809.612	-0.0794227	0.0888302	-0.894096	0.37127	0.458585
TGME49_208790	MC family transporter, putative	2230.31	0.157237	0.0746338	2.10678	0.0351363	0.0574382
TGME49_208800	mediator complex subunit MED18	1453.28	0.0951587	0.0905261	1.05117	0.293179	0.376063
TGME49_208810	hypothetical protein	50.0487	2.54652	0.297925	8.54751	1.25768e-17	8.76408e-17
TGME49_208820	1-deoxy-D-xylulose-5-phosphate synthase	944.12	-0.308935	0.10455	-2.95489	0.00312778	0.00625173
TGME49_208830	hypothetical protein	5269.06	-1.47357	0.057444	-25.6524	3.97939e-145	2.70831e-143
TGME49_208842	DEAD/DEAH box helicase domain-containing protein	3576.91	0.177187	0.101787	1.74077	0.0817242	0.123702
TGME49_208850	SAG-related sequence SRS11	91.0943	-1.73488	0.236186	-7.34539	2.05164e-13	1.1383e-12
TGME49_208910	hypothetical protein	1628	-0.247112	0.101509	-2.43438	0.0149171	0.0263299
TGME49_208970	RNA recognition motif-containing protein	2974.46	-0.0140431	0.0672309	-0.208879	0.834543	0.876755
TGME49_208980	hypothetical protein	458.729	0.024436	0.105531	0.231553	0.816885	0.86267
TGME49_208990	hypothetical protein	758.495	0.0202236	0.0920826	0.219624	0.826164	0.870392
TGME49_209000	HECT-domain (ubiquitin-transferase) domain-containing protein	4857.13	-0.0401531	0.156646	-0.256331	0.797696	0.847727
TGME49_209005	hypothetical protein	0.940452	-2.71166	2.07681	-1.30568	0.19166	0.260755
TGME49_209010	elongation factor TS protein	433.94	-0.267495	0.107285	-2.49332	0.0126555	0.0226859
TGME49_209020	hypothetical protein	386.069	-0.130525	0.116984	-1.11575	0.264528	0.344617
TGME49_209030	actin ACT1	50352.5	-0.680194	0.0881126	-7.7196	1.16697e-14	6.95665e-14
TGME49_209040	hypothetical protein	3.46907	1.60376	1.11497	1.43838	0.150326	0.21182
TGME49_209045	hypothetical protein	32.0321	0.791457	0.337123	2.34768	0.0188908	0.0325831
TGME49_209050	Tyrosine kinase-like (TKL) protein	2179.33	0.346749	0.0651696	5.32072	1.03359e-07	3.6074e-07
TGME49_209060	thrombospondin type 1 domain-containing protein	1387.9	0.757865	0.0771125	9.82804	8.52618e-23	7.4236e-22
TGME49_209070	hypothetical protein	989.018	0.0646109	0.0894401	0.722393	0.470053	0.558164
TGME49_209080	transport protein particle (trapp) component, bet3 protein	1104.58	0.109424	0.084734	1.29138	0.196571	0.266721
TGME49_209090	proteasome maturation factor ump1 protein	1403.08	0.0505014	0.111999	0.450909	0.652055	0.724436
TGME49_209095	hypothetical protein	752.04	-0.214506	0.140412	-1.5277	0.126588	0.182047
TGME49_209100	PUB domain-containing protein	3006.28	0.336704	0.0640587	5.25618	1.47074e-07	5.05325e-07
TGME49_209108	hypothetical protein	659.751	-0.564714	0.101087	-5.58643	2.31784e-08	8.58885e-08
TGME49_209112	hypothetical protein	217.547	-0.287487	0.139743	-2.05725	0.0396618	0.0642057
TGME49_209120	hypothetical protein	492.191	-0.165502	0.133979	-1.23529	0.216722	0.289922
TGME49_209130	regulator of chromosome condensation (RCC1) repeat-containing protein	880.948	-0.584435	0.0894077	-6.53674	6.28736e-11	2.94263e-10
TGME49_209140	anti-silencing protein, ASF1 family protein	1618.11	1.06879	0.0850252	12.5703	3.07653e-36	4.05258e-35
TGME49_209150	non-proton pumping type-II NADH dehydrogenase I	2398.08	-0.0856953	0.0741327	-1.15597	0.247693	0.325698
TGME49_209160	myristoyl CoA:protein N-myristoyltransferase	1813.2	0.206801	0.0661159	3.12785	0.00176087	0.00367614
TGME49_209170	hypothetical protein	1669.3	-0.0366998	0.0816169	-0.44966	0.652956	0.725315
TGME49_209180	PAN domain-containing protein	54.1354	1.20577	0.263241	4.58048	4.63913e-06	1.37474e-05
TGME49_209190	ABC transporter transmembrane region domain-containing protein	1531.08	0.472687	0.0846009	5.58726	2.30685e-08	8.55588e-08
TGME49_209200	hypothetical protein	2266.54	0.432088	0.0654471	6.6021	4.05373e-11	1.92594e-10
TGME49_209210	hypothetical protein	3227.1	0.0801799	0.0596122	1.34503	0.178617	0.245956
TGME49_209240	RNA methyltransferase	779.62	-0.0443169	0.0885037	-0.500735	0.616558	0.691965
TGME49_209250	hypothetical protein	10952.5	0.098961	0.0554662	1.78417	0.0743967	0.11357
TGME49_209260	cytochrome c oxidase subunit, putative	7527.9	0.0912041	0.101832	0.895634	0.370448	0.457847
TGME49_209270	hypothetical protein	603.606	-0.170197	0.110573	-1.53923	0.123749	0.17853
TGME49_209280	hypothetical protein	1633.06	0.110228	0.0818265	1.34709	0.177951	0.245204
TGME49_209290	ribosomal protein RPS28	14202.3	-0.560735	0.127517	-4.39734	1.09586e-05	3.10975e-05
TGME49_209300	WD domain, G-beta repeat-containing protein	42.8578	1.03791	0.328801	3.15664	0.00159596	0.003355
TGME49_209410	hypothetical protein	62.9575	1.83295	0.258367	7.09436	1.2995e-12	6.78581e-12
TGME49_209420	hypothetical protein	3563.11	-0.99645	0.103925	-9.58816	8.96732e-22	7.46545e-21
TGME49_209430	40S ribosomal protein S4, putative	933.572	-0.840402	0.120967	-6.94737	3.72149e-12	1.89249e-11
TGME49_209440	hypothetical protein	2500.74	0.939058	0.142833	6.57451	4.8814e-11	2.30575e-10
TGME49_209450	TLD protein	3856.73	-0.0733182	0.0724697	-1.01171	0.311678	0.395567
TGME49_209460	hypothetical protein	355.425	0.379178	0.115276	3.2893	0.00100437	0.00217347
TGME49_209470	hypothetical protein	9.12258	2.10943	0.718378	2.93638	0.00332067	0.00660656
TGME49_209480	hypothetical protein	1.25403	-0.506052	1.69703	-0.298198	0.765552	0.820615
TGME49_209485	hypothetical protein	14.1009	1.00011	0.525425	1.90343	0.0569846	0.08919
TGME49_209490	hypothetical protein	991.913	-1.23874	0.0964194	-12.8475	8.88827e-38	1.20183e-36
TGME49_209500	hypothetical protein	3956.54	0.363249	0.116415	3.12028	0.00180679	0.00376431
TGME49_209510	hypothetical protein	8.91931	1.78894	0.797516	2.24314	0.024888	0.0419699
TGME49_209515	hypothetical protein	1.79464	2.86742	1.66716	1.71994	0.0854431	0.1287
TGME49_209520	WD domain, G-beta repeat-containing protein	1167.99	-0.436592	0.112884	-3.8676	0.000109911	0.000274256
TGME49_209530	hypothetical protein	349.6	-0.184122	0.120711	-1.52531	0.127181	0.182868
TGME49_209540	hypothetical protein	247.43	-0.344453	0.142103	-2.42397	0.0153517	0.027021
TGME49_209550	hypothetical protein	396.106	-0.247227	0.120643	-2.04925	0.0404377	0.0653582
TGME49_209560	hypothetical protein	0.273713	2.2591	4.08047	0.553637	0.579827	0.659166
TGME49_209570	suppressor of mitotic defects protein	739.01	-0.179663	0.104269	-1.72307	0.0848751	0.127916
TGME49_209580	RNA methylase family UPF0020 protein	1127.39	-0.327554	0.078877	-4.15271	3.28554e-05	8.77756e-05
TGME49_209583	hypothetical protein	0.105861	0.335547	4.08047	0.0822324	0.934462	0.95013
TGME49_209585	hypothetical protein	2.10598	-0.0190755	1.24127	-0.0153678	0.987739	0.991137
TGME49_209590	hypothetical protein	1.33389	1.69895	1.75058	0.970507	0.331794	0.416886
TGME49_209600	hypothetical protein	7103.28	-0.484967	0.0571001	-8.49328	2.00882e-17	1.38331e-16
TGME49_209610	oocyst wall protein OWP2	749.841	-0.483675	0.130243	-3.71364	0.000204299	0.000493641
TGME49_209620	eukaryotic aspartyl protease superfamily protein	32.9544	2.0905	0.418959	4.98974	6.04619e-07	1.97123e-06
TGME49_209630	hypothetical protein	314.219	-0.395128	0.137946	-2.86437	0.00417836	0.00819123
TGME49_209640	hypothetical protein	206.006	-0.559526	0.149063	-3.75362	0.000174298	0.000425177
TGME49_209650	RNA-directed DNA polymerase	1915.64	0.545941	0.120628	4.52582	6.01616e-06	1.75416e-05
TGME49_209670	hypothetical protein	114.752	-0.0786953	0.206173	-0.381696	0.702687	0.7662
TGME49_209680	hypothetical protein	553.383	-0.245994	0.104696	-2.34961	0.0187929	0.0324486
TGME49_209690	small nuclear ribonucleoprotein	1214.2	-0.302665	0.0813099	-3.72237	0.000197365	0.000478162
TGME49_209700	hypothetical protein	1389.7	0.0929416	0.127813	0.727171	0.467121	0.555149
TGME49_209705	hypothetical protein	8.67633	-0.132824	0.632299	-0.210065	0.833617	0.876322
TGME49_209710	ribosomal protein RPL28	751.978	0.509962	0.117382	4.34447	1.39613e-05	3.91424e-05
TGME49_209720	hypothetical protein	1919.33	-0.0982921	0.119463	-0.822786	0.41063	0.498605
TGME49_209730	hypothetical protein	1425.01	0.313396	0.0775342	4.04204	5.29881e-05	0.000137908
TGME49_209740	hypothetical protein	475.01	-0.85845	0.108324	-7.92487	2.28388e-15	1.41093e-14
TGME49_209755	hypothetical protein	6049.58	6.23309	0.0817825	76.2154	0	0
TGME49_209770	helicase, putative	555.39	0.289329	0.0931336	3.1066	0.00189253	0.0039349
TGME49_209780	hypothetical protein	60.5356	0.488742	0.265361	1.8418	0.0655043	0.101263
TGME49_209790	radical SAM domain-containing protein	393.232	-0.402116	0.117944	-3.40938	0.000651109	0.00145768
TGME49_209800	formate/nitrite transporter protein	3937.34	-0.456374	0.0631357	-7.22846	4.88493e-13	2.63683e-12
TGME49_209810	hypothetical protein	8.55294	3.93092	0.874802	4.49349	7.00652e-06	2.027e-05
TGME49_209820	syntaxin protein	445.703	0.302386	0.102149	2.96026	0.00307381	0.00615138
TGME49_209830	myosin heavy chain, putative	309.266	0.588143	0.129828	4.53019	5.89315e-06	1.72136e-05
TGME49_209850	RNA recognition motif-containing protein	4408.55	0.374543	0.0847511	4.41933	9.90058e-06	2.82721e-05
TGME49_209860	SRP40, C-terminal domain-containing protein	377.675	-0.470059	0.114758	-4.09608	4.20201e-05	0.00011081
TGME49_209870	HAD hydrolase, family IIA protein	586.82	-0.534104	0.0959068	-5.56899	2.56217e-08	9.43855e-08
TGME49_209880	glutamic acid-rcih protein, putative	4226.24	-0.0608167	0.0877862	-0.692782	0.488447	0.575717
TGME49_209890	hypothetical protein	6240.77	0.0756987	0.0637242	1.18791	0.234868	0.311038
TGME49_209900	hypothetical protein	998.299	-0.115101	0.0978871	-1.17586	0.239653	0.316656
TGME49_209910	histone H2Bv	12085.5	-0.527491	0.0980534	-5.37963	7.46409e-08	2.64695e-07
TGME49_209920	PAN domain-containing protein	5.01895	0.333379	0.868858	0.383698	0.701202	0.765093
TGME49_209930	hypothetical protein	468.769	0.221634	0.117058	1.89338	0.0583079	0.0910343
TGME49_209940	transporter/permease protein	976.691	-0.0799174	0.092143	-0.867319	0.385767	0.47358
TGME49_209945	hypothetical protein	689.251	-0.406186	0.100912	-4.02514	5.69415e-05	0.000147538
TGME49_209950	thioredoxin, putative	5709.67	-0.162841	0.0693129	-2.34936	0.0188056	0.0324585
TGME49_209960	glycosyltransferase	2350.98	0.156285	0.097166	1.60843	0.10774	0.158173
TGME49_209970	Spc97 / Spc98 family protein	1578.75	0.618108	0.091204	6.77721	1.22523e-11	6.02435e-11
TGME49_209985	cAMP-dependent protein kinase	565.835	0.336037	0.106271	3.16209	0.00156641	0.00329797
TGME49_210095	hypothetical protein	9.83036	0.72163	0.663447	1.0877	0.276729	0.358651
TGME49_210100	hypothetical protein	0.762193	-2.40139	2.61045	-0.919915	0.357617	0.444883
TGME49_210210	hypothetical protein	8.09092	0.619889	0.824679	0.751674	0.452247	0.540381
TGME49_210220	hypothetical protein	128.049	-0.516744	0.20144	-2.56525	0.0103101	0.018812
TGME49_210230	hypothetical protein	1312.24	-0.359231	0.0999073	-3.59564	0.000323589	0.000758168
TGME49_210235	hypothetical protein	588.521	0.765728	0.10047	7.62142	2.50897e-14	1.47734e-13
TGME49_210245	hypothetical protein	891.483	1.05573	0.170929	6.17643	6.5569e-10	2.81103e-09
TGME49_210255	hypothetical protein	2332.95	-0.126512	0.0795116	-1.59112	0.111583	0.163111
TGME49_210260	NAD-dependent glycerol-3-phosphate dehydrogenase	45.3288	-3.8867	0.494313	-7.86282	3.75574e-15	2.29761e-14
TGME49_210270	hypothetical protein	2160.86	0.734183	0.0883056	8.31412	9.24389e-17	6.08829e-16
TGME49_210280	PEK kinase	1087.87	0.517753	0.0939331	5.51194	3.54909e-08	1.29045e-07
TGME49_210300	hypothetical protein	3303.31	0.403196	0.11501	3.50576	0.000455304	0.0010451
TGME49_210310	hypothetical protein	974.169	-0.705448	0.115936	-6.08482	1.16625e-09	4.90593e-09
TGME49_210320	SAG-related sequence SRS37A	52.4637	-0.936296	0.283471	-3.30297	0.000956656	0.00207959
TGME49_210330	SAG-related sequence SRS37B	29.2843	1.89688	0.437594	4.33479	1.45901e-05	4.07933e-05
TGME49_210345	hypothetical protein	1084.17	-0.0846548	0.131957	-0.641531	0.521178	0.605815
TGME49_210360	DEAD (Asp-Glu-Ala-Asp) box polypeptide 41 family protein	1207.06	-0.220704	0.0801536	-2.75351	0.00589591	0.0112426
TGME49_210370	hypothetical protein	4649.71	-1.62858	0.0675499	-24.1093	1.99692e-128	1.15665e-126
TGME49_210380	hypothetical protein	1927.42	-0.553555	0.0753078	-7.35057	1.97359e-13	1.09648e-12
TGME49_210390	WD domain, G-beta repeat-containing protein	594.88	-0.401557	0.0948154	-4.23514	2.28406e-05	6.22419e-05
TGME49_210400	hypothetical protein	8.25982	-0.361723	0.693982	-0.521229	0.602207	0.679411
TGME49_210408	HMG (high mobility group) box domain-containing protein	12430.1	0.374466	0.0856912	4.36995	1.24276e-05	3.50472e-05
TGME49_210412	hypothetical protein	357.495	-0.314887	0.141015	-2.23301	0.0255486	0.0429951
TGME49_210420	hypothetical protein	1142.95	-0.944334	0.0898643	-10.5085	7.89782e-26	7.63331e-25
TGME49_210430	DnaJ domain-containing protein	3958.45	0.245697	0.0657389	3.73748	0.000185877	0.000451265
TGME49_210440	polynucleotide adenylyltransferase	1413.3	-0.121149	0.0778847	-1.55549	0.119829	0.173461
TGME49_210450	hypothetical protein	155.695	0.271227	0.196824	1.37802	0.168197	0.233855
TGME49_210460	hypothetical protein	0.911931	0.234852	2.5143	0.0934064	0.925581	0.946726
TGME49_210470	hypothetical protein	86.7222	5.73929	0.427127	13.437	3.67123e-41	5.45144e-40
TGME49_210478	hypothetical protein	580.911	4.98207	0.146501	34.0071	1.75176e-253	3.11013e-251
TGME49_210482	hypothetical protein	202.786	4.97641	0.235627	21.1199	5.22477e-99	2.0917e-97
TGME49_210490	hypothetical protein	1072.67	0.461267	0.079805	5.77993	7.47318e-09	2.90064e-08
TGME49_210600	KRUF family protein	642.168	3.81968	0.124386	30.7081	4.43097e-207	5.65434e-205
TGME49_210678	OTU family cysteine protease	3.18454	-1.03926	1.17828	-0.882011	0.377771	0.465067
TGME49_210682	hypothetical protein	526.604	-4.14426	0.191555	-21.6348	8.44537e-104	3.63018e-102
TGME49_210690	ribosomal protein RPS6	27637.3	-0.252185	0.0968925	-2.60273	0.0092486	0.0170082
TGME49_210700	hypothetical protein	3780.12	-0.0602891	0.277051	-0.21761	0.827733	0.871371
TGME49_210715	hypothetical protein	236.151	-0.0665773	0.155234	-0.428883	0.668008	0.738044
TGME49_210730	ATP-dependent hsl protease ATP-binding subunit hslU, putative	1258.79	-0.329087	0.0785863	-4.18759	2.81931e-05	7.59912e-05
TGME49_210740	hypothetical protein	7.72354	1.41702	0.708481	2.00008	0.0454916	0.0728775
TGME49_210750	Ferredoxin-fold anticodon binding domain-containing protein	484.34	-0.208836	0.109307	-1.91055	0.0560626	0.0878647
TGME49_210760	glutamine amidotransferase-related, putative	862.836	0.592959	0.0799426	7.41731	1.19522e-13	6.75058e-13
TGME49_210770	hypothetical protein	123.884	-0.124856	0.252823	-0.493849	0.621413	0.696233
TGME49_210778	hemimethylated DNA binding domain-containing protein	1115.73	0.0417764	0.0788338	0.52993	0.59616	0.673888
TGME49_210781	ubiquitin carboxyl-terminal hydrolase	2699.83	-0.154008	0.113	-1.3629	0.172913	0.239638
TGME49_210783	hypothetical protein	0.486234	0.400058	2.68434	0.149034	0.881527	0.914446
TGME49_210787	Erv1 / Alr family protein	180.67	0.260201	0.149773	1.7373	0.0823336	0.124522
TGME49_210790	dihydroorotate dehydrogenase reveal, putative	1040.16	0.38658	0.0767782	5.03503	4.77782e-07	1.57659e-06
TGME49_210800	activator of hsp90 ATPase, putative	799.756	-0.356812	0.126713	-2.81591	0.004864	0.00944018
TGME49_210810	hypothetical protein	2407.59	-0.0769372	0.0894472	-0.860141	0.389711	0.477679
TGME49_210815	hypothetical protein	0.664414	-0.587306	2.42741	-0.241947	0.808821	0.85684
TGME49_210820	hypothetical protein	2437.24	-0.740999	0.0649896	-11.4018	4.09452e-30	4.5373e-29
TGME49_210830	RIO1 family protein	396.28	0.410707	0.109768	3.7416	0.000182854	0.000444322
TGME49_210840	arginyl-tRNA synthetase family protein	2090.08	-0.049474	0.0777892	-0.636002	0.524775	0.609217
TGME49_210950	oocyst wall protein	30.6182	3.66971	0.455654	8.05374	8.0303e-16	5.05655e-15
TGME49_210960	replication factor C subunit 4, putative	946.606	0.205562	0.0859993	2.39028	0.0168355	0.0294045
TGME49_210970	hypothetical protein	1.54355	0.987027	1.5662	0.630204	0.528561	0.612915
TGME49_210975	hypothetical protein	111.055	0.0852244	0.207875	0.409979	0.681821	0.749957
TGME49_210980	alternative splicing type 3 and, putative	2156.21	-0.278257	0.0700227	-3.97381	7.07305e-05	0.000180574
TGME49_210990	hypothetical protein	13.5864	2.26644	0.593964	3.81579	0.000135746	0.00033443
TGME49_211000	hypothetical protein	280.417	2.15915	0.134465	16.0573	5.0807e-58	1.08623e-56
TGME49_211010	hypothetical protein	4187.81	-0.376035	0.0850534	-4.42117	9.81691e-06	2.80527e-05
TGME49_211015	hypothetical protein	551.393	0.0837934	0.102139	0.820388	0.411995	0.499816
TGME49_211020	RNA recognition motif-containing protein	838.242	-0.435993	0.111842	-3.89831	9.68669e-05	0.000243344
TGME49_211030	hypothetical protein	4506.84	0.598192	0.111198	5.37952	7.4683e-08	2.64729e-07
TGME49_211040	Sec61beta family protein	4977.98	-0.154954	0.126755	-1.22248	0.221528	0.295479
TGME49_211050	ATPase, AAA family protein	40.8516	3.18056	0.404138	7.87	3.5463e-15	2.17111e-14
TGME49_211060	hypothetical protein	0	NA	NA	NA	NA	NA
TGME49_211070	hypothetical protein	0	NA	NA	NA	NA	NA
TGME49_211080	hypothetical protein	0	NA	NA	NA	NA	NA
TGME49_211090	aminotransferase, class V superfamily protein	1896.57	-0.120017	0.0881293	-1.36182	0.173253	0.239946
TGME49_211150	hypothetical protein	2131.86	0.553682	0.100341	5.51798	3.42912e-08	1.25081e-07
TGME49_211220	hypothetical protein	849.99	-0.23333	0.0852326	-2.73756	0.00618962	0.0117724
TGME49_211230	eukaryotic initiation factor-2B, alpha subunit, putative	2174.56	-0.374951	0.0699717	-5.3586	8.3868e-08	2.95492e-07
TGME49_211240	peptidyl-tRNA hydrolase, putative	494.153	-0.161206	0.108871	-1.48071	0.138684	0.197495
TGME49_211250	hypothetical protein	3970.22	-0.594269	0.089715	-6.62396	3.4969e-11	1.66817e-10
TGME49_211260	rhoptry kinase family protein ROP26 (incomplete catalytic triad)	12698.4	0.0906272	0.0662129	1.36872	0.171085	0.237507
TGME49_211270	sushi domain (scr repeat) domain-containing protein	6043.16	0.0614062	0.0741196	0.828475	0.407402	0.4952
TGME49_211280	hypothetical protein	87.1782	-2.38394	0.262258	-9.09008	9.89677e-20	7.63238e-19
TGME49_211290	rhoptry protein ROP15	9750.32	-1.30469	0.0704178	-18.5278	1.23181e-76	3.60582e-75
TGME49_211300	DUF74 family protein, putative	409.394	-0.109619	0.128877	-0.850565	0.395011	0.483087
TGME49_211310	hypothetical protein	1191.68	0.181153	0.116584	1.55384	0.120222	0.173902
TGME49_211320	hypothetical protein	25.7044	2.5289	0.42728	5.91859	3.24715e-09	1.30831e-08
TGME49_211330	methionine aminopeptidase	311.509	0.551923	0.134457	4.10484	4.04596e-05	0.000106867
TGME49_211340	hypothetical protein	3163.26	0.36969	0.0950508	3.88939	0.000100496	0.000252074
TGME49_211350	CBS domain-containing protein	2653.21	-0.343442	0.0743817	-4.61729	3.88778e-06	1.15881e-05
TGME49_211360	hypothetical protein	8.05933	-0.12844	0.71919	-0.17859	0.858259	0.895656
TGME49_211370	tetratricopeptide repeat-containing protein	54.9083	4.49207	0.411517	10.9159	9.68115e-28	9.93291e-27
TGME49_211380	hypothetical protein	1.47218	0.293122	1.98524	0.147651	0.882618	0.914605
TGME49_211385	hypothetical protein	18.9642	4.06947	0.623982	6.52177	6.94802e-11	3.24254e-10
TGME49_211390	hypothetical protein	241.814	0.418264	0.160204	2.61082	0.00903249	0.0166407
TGME49_211400	DEAD/DEAH box helicase domain-containing protein	531.143	-0.112095	0.11404	-0.982942	0.325636	0.410539
TGME49_211410	translation initiation factor sui1 protein	1107.9	0.205848	0.0922092	2.23241	0.0255881	0.0430527
TGME49_211420	RNA recognition motif-containing protein	5835.25	-0.2265	0.0659687	-3.43345	0.000595948	0.00134265
TGME49_211430	leucine rich repeat-containing protein	31.5426	1.19385	0.398771	2.99383	0.00275499	0.00556793
TGME49_211440	hypothetical protein	1754.11	0.559681	0.0713374	7.84555	4.3105e-15	2.63108e-14
TGME49_211450	hypothetical protein	577.018	0.523542	0.10732	4.87833	1.06989e-06	3.38413e-06
TGME49_211460	hypothetical protein	3013.21	-0.749479	0.0675742	-11.0912	1.38412e-28	1.46426e-27
TGME49_211470	Fcf2 pre-rRNA processing protein	160.541	-0.457878	0.164685	-2.78033	0.0054303	0.0104302
TGME49_211480	GTP-binding protein engA, putative	703.42	0.0668195	0.0939401	0.711299	0.476899	0.564796
TGME49_211600	hypothetical protein	1778.34	-1.10873	0.0824274	-13.451	3.03852e-41	4.52014e-40
TGME49_211610	hypothetical protein	1027.23	-0.974734	0.0849845	-11.4695	1.87633e-30	2.09631e-29
TGME49_211630	hypothetical protein	5823.55	-2.03497	0.0801303	-25.3958	2.80874e-142	1.80622e-140
TGME49_211640	hypothetical protein	2409.05	0.146342	0.121597	1.2035	0.228781	0.303864
TGME49_211650	hypothetical protein	1391.23	-0.0891692	0.081774	-1.09043	0.275522	0.357286
TGME49_211660	hypothetical protein	105.716	-1.03988	0.21336	-4.87386	1.09441e-06	3.45766e-06
TGME49_211670	S1 RNA binding domain-containing protein	1220.7	-0.32222	0.0916813	-3.51456	0.000440476	0.00101249
TGME49_211675	hypothetical protein	11.4068	-0.122414	0.564022	-0.217038	0.828178	0.871503
TGME49_211680	protein disulfide isomerase	27486.8	0.0323124	0.0943157	0.342598	0.731901	0.792133
TGME49_211690	AAA family protein	1925.49	-0.0239616	0.0856604	-0.279728	0.779686	0.832488
TGME49_211695	hypothetical protein	178.695	-2.14164	0.188	-11.3917	4.59912e-30	5.08957e-29
TGME49_211700	hypothetical protein	1813.51	-0.482058	0.0862221	-5.59089	2.25909e-08	8.38636e-08
TGME49_211710	TB2/DP1, HVA22 family protein	3533.06	-0.241835	0.0815948	-2.96385	0.00303813	0.00608595
TGME49_211720	AP2 domain transcription factor AP2IV-5	6337.25	-0.15811	0.100333	-1.57585	0.115061	0.167565
TGME49_211730	histone lysine methyltransferase SET8	3269.7	1.36031	0.0963242	14.1222	2.77272e-45	4.53803e-44
TGME49_211850	hypothetical protein	1789.59	-1.00211	0.0877197	-11.424	3.17441e-30	3.53207e-29
TGME49_211860	hypothetical protein	1400.67	-0.0773043	0.0830208	-0.931143	0.351779	0.43869
TGME49_211870	LSU ribosomal protein L18P, putative	361.437	-0.7066	0.146101	-4.83638	1.32222e-06	4.15171e-06
TGME49_211880	hypothetical protein	90.6152	-0.889842	0.20937	-4.25009	2.13687e-05	5.85631e-05
TGME49_211890	RAP domain-containing protein	1357.21	-0.0643052	0.149254	-0.430845	0.666581	0.736966
TGME49_211910	kinesin-related protein 3A, putative	49.6772	4.21769	0.421426	10.0081	1.40361e-23	1.25145e-22
TGME49_211920	hypothetical protein	0.874459	-1.17158	2.2252	-0.526505	0.598538	0.676014
TGME49_212030	hypothetical protein	1.75009	-0.284673	1.43527	-0.198341	0.842778	0.883905
TGME49_212045	hypothetical protein	2.86349	5.61211	3.41363	1.64403	0.10017	0.148474
TGME49_212060	hypothetical protein	8.96032	3.45129	0.852087	4.0504	5.11309e-05	0.000133329
TGME49_212075	hypothetical protein	45.5692	4.69444	0.441999	10.6209	2.38199e-26	2.33818e-25
TGME49_212090	hypothetical protein	1393.78	-0.358941	0.0845366	-4.24599	2.17635e-05	5.95851e-05
TGME49_212100	ThiF family protein	482.457	-0.198591	0.115542	-1.71878	0.0856536	0.128946
TGME49_212110	histone lysine demethylase JMJD5	256.073	0.212043	0.155316	1.36523	0.17218	0.238783
TGME49_212130	phospholipase, patatin family protein	1933.13	-0.108589	0.0723528	-1.50082	0.133401	0.190904
TGME49_212140	hypothetical protein	1789.58	0.372762	0.0870997	4.27971	1.87134e-05	5.16674e-05
TGME49_212145	hypothetical protein	21.3709	-0.682743	0.483509	-1.41206	0.157932	0.221456
TGME49_212150	hypothetical protein	1117.97	0.0275693	0.093113	0.296085	0.767166	0.821589
TGME49_212160	hypothetical protein	158.47	-0.653643	0.193606	-3.37616	0.000735058	0.00163442
TGME49_212170	GIY-YIG catalytic domain-containing protein	1275.93	0.683739	0.0810701	8.43393	3.34254e-17	2.27677e-16
TGME49_212180	hypothetical protein	112.512	1.96314	0.222381	8.82785	1.06711e-18	7.88699e-18
TGME49_212190	RNA recognition motif-containing protein	3811.31	0.513826	0.0736437	6.97719	3.01133e-12	1.53902e-11
TGME49_212200	hypothetical protein	1074.4	0.109304	0.0800197	1.36597	0.171949	0.238544
TGME49_212210	hypothetical protein	1610.77	-0.773355	0.0731793	-10.5679	4.19603e-26	4.07964e-25
TGME49_212220	hypothetical protein	5118.29	0.920584	0.0651222	14.1363	2.27064e-45	3.73125e-44
TGME49_212240	beta-1 tubulin, putative	54.4819	0.957057	0.264213	3.62229	0.000292005	0.00068967
TGME49_212250	XPG N-terminal domain-containing protein	3839.96	-0.334984	0.0624995	-5.35979	8.33169e-08	2.93804e-07
TGME49_212260	Sjogren's syndrome/scleroderma autoantigen 1 (Autoantigen p27) protein	1495.62	0.0196625	0.0839062	0.234339	0.814722	0.861021
TGME49_212270	hypothetical protein	11518.9	-1.87893	0.0811552	-23.1523	1.37924e-118	6.82682e-117
TGME49_212275	hypothetical protein	198.074	2.639	0.17787	14.8367	8.48647e-50	1.56101e-48
TGME49_212280	hypothetical protein	37.606	-0.20133	0.33354	-0.603616	0.546099	0.629676
TGME49_212290	ribosomal protein RPS19	13067.4	-0.929635	0.13261	-7.01028	2.37833e-12	1.22239e-11
TGME49_212300	hypothetical protein	10199.7	-1.28906	0.0562381	-22.9215	2.83453e-116	1.39456e-114
TGME49_212310	vacuolar ATP synthetase	5970.88	-0.592682	0.100046	-5.92408	3.14046e-09	1.2672e-08
TGME49_212410	dense granule protein GRA11	116.463	1.65525	0.201257	8.22457	1.959e-16	1.26576e-15
TGME49_212420	hypothetical protein	28.616	1.43697	0.367466	3.91049	9.21095e-05	0.000231678
TGME49_212710	phenylalanine-4-hydroxylase	10.8244	-0.649707	0.660912	-0.983046	0.325585	0.410538
TGME49_212725	hypothetical protein	861.61	-0.274998	0.087821	-3.13135	0.00174007	0.00363736
TGME49_212735	hypothetical protein	521.763	0.903115	0.122922	7.34705	2.0263e-13	1.125e-12
TGME49_212740	aromatic amino acid hydrolase AAH2	14.6436	2.84641	0.671492	4.23893	2.24587e-05	6.1365e-05
TGME49_212760	hypothetical protein	335.216	0.0293877	0.115908	0.253544	0.799848	0.849266
TGME49_212770	hypothetical protein	6530.39	-0.302443	0.0549963	-5.49934	3.81213e-08	1.38188e-07
TGME49_212775	hypothetical protein	0.738739	1.32915	2.38984	0.556168	0.578096	0.658757
TGME49_212780	hypothetical protein	2491.87	0.433946	0.0915688	4.73901	2.14761e-06	6.58885e-06
TGME49_212800	hypothetical protein	738.464	0.70461	0.0887782	7.93674	2.07558e-15	1.28322e-14
TGME49_212810	hypothetical protein	1127.27	2.83313	0.101031	28.0421	4.98067e-173	4.6224e-171
TGME49_212820	ubiquitin family protein	1826.7	0.0893225	0.0670888	1.33141	0.183055	0.25101
TGME49_212830	expressed protein JLP1	10.7799	-0.321686	0.64372	-0.49973	0.617265	0.692283
TGME49_212840	HIT zinc finger protein	1075.46	1.05462	0.0801713	13.1546	1.60118e-39	2.25853e-38
TGME49_212850	hypothetical protein	2075.87	-0.179146	0.0763622	-2.346	0.0189762	0.0327235
TGME49_212860	hypothetical protein	1563.51	0.480445	0.0948845	5.06348	4.11681e-07	1.36675e-06
TGME49_212880	surface antigen repeat-containing protein	6555.7	0.159843	0.137124	1.16568	0.243742	0.321382
TGME49_212900	hypothetical protein	3244.68	-0.783513	0.0814298	-9.62195	6.45958e-22	5.41636e-21
TGME49_212910	rhomboid protease ROM3	3.77512	-0.540785	1.06003	-0.510161	0.609939	0.686114
TGME49_212920	hypothetical protein	505.389	0.46629	0.114389	4.07637	4.57439e-05	0.000119971
TGME49_212930	NifU family domain-containing protein	494.03	-0.122741	0.117762	-1.04228	0.297284	0.380738
TGME49_212937	hypothetical protein	1.2209	0.922626	1.79206	0.51484	0.606665	0.683025
TGME49_212940	hypothetical protein	472.581	0.53798	0.100798	5.33721	9.4388e-08	3.30702e-07
TGME49_212950	ADP-ribosylation factor family protein 2, putative	614.665	-0.26895	0.100313	-2.68111	0.00733781	0.0137956
TGME49_212955	hypothetical protein	210.318	-0.100748	0.147157	-0.68463	0.493577	0.580592
TGME49_212960	hypothetical protein	1032.62	-0.405446	0.104486	-3.88037	0.000104296	0.000260963
TGME49_212970	protein kinase (incomplete catalytic triad)	835.65	2.02376	0.110681	18.2846	1.09695e-74	3.16566e-73
TGME49_212980	hypothetical protein	14621.3	-0.465773	0.0505022	-9.22284	2.89346e-20	2.27877e-19
TGME49_212990	hypothetical protein	1791.62	-0.640478	0.0764285	-8.38009	5.28885e-17	3.53759e-16
TGME49_213000	replication factor C, subunit 5, putative	513.152	0.147502	0.0985153	1.49725	0.134328	0.19213
TGME49_213010	hypothetical protein	1481.5	0.0362182	0.0689414	0.525347	0.599342	0.676735
TGME49_213020	hypothetical protein	667.166	0.557576	0.10601	5.25966	1.4432e-07	4.96906e-07
TGME49_213030	hypothetical protein	2791.74	-0.0629441	0.0713388	-0.882327	0.3776	0.464927
TGME49_213040	hypothetical protein	1793.58	-0.246403	0.0802992	-3.06856	0.00215091	0.00442815
TGME49_213050	hypothetical protein	4143.68	-1.83789	0.0862124	-21.3182	7.69919e-101	3.12832e-99
TGME49_213060	WD domain, G-beta repeat-containing protein	2826.25	0.0490537	0.108587	0.451746	0.651452	0.724143
TGME49_213065	hypothetical protein	219.169	0.0770929	0.149742	0.514837	0.606667	0.683025
TGME49_213067	hypothetical protein	5160.05	1.16226	0.0573062	20.2816	1.8705e-91	6.88126e-90
TGME49_213069	hypothetical protein	194.492	0.308716	0.148311	2.08155	0.0373835	0.0608019
TGME49_213072	Sec1 family protein	1523.54	-0.133929	0.0726764	-1.84282	0.0653557	0.101091
TGME49_213100	hypothetical protein	191.498	-0.348471	0.18518	-1.8818	0.0598634	0.0932846
TGME49_213115	hypothetical protein	222.09	-0.596532	0.1449	-4.11685	3.84089e-05	0.000101714
TGME49_213240	hypothetical protein	974.934	0.208882	0.0829238	2.51897	0.01177	0.0212292
TGME49_213255	hypothetical protein	586.839	0.448406	0.135114	3.31873	0.000904288	0.00197627
TGME49_213280	SAG-related sequence SRS25	12258.6	-1.84695	0.109765	-16.8265	1.56165e-63	3.74017e-62
TGME49_213290	hypothetical protein	13.2042	0.329436	0.521879	0.63125	0.527877	0.612295
TGME49_213300	hypothetical protein	1235.81	0.496075	0.107221	4.62666	3.71607e-06	1.11192e-05
TGME49_213310	hypothetical protein	1155.53	0.522634	0.0942628	5.54444	2.949e-08	1.07954e-07
TGME49_213325	TBC domain-containing protein	1909.25	0.494993	0.0984056	5.03013	4.90154e-07	1.61415e-06
TGME49_213340	GMC oxidoreductase	37.1648	1.80397	0.354193	5.09317	3.52122e-07	1.17283e-06
TGME49_213350	ribosomal protein RPS15	12731.8	-0.623741	0.119749	-5.20873	1.90138e-07	6.46484e-07
TGME49_213360	leucine rich repeat-containing protein	3.00042	1.89928	1.18263	1.60597	0.10828	0.15888
TGME49_213370	formin FRM3	1874.94	0.151419	0.0984858	1.53747	0.124179	0.178992
TGME49_213380	hypothetical protein	0	NA	NA	NA	NA	NA
TGME49_213388	hypothetical protein	855.879	-0.0445526	0.0829119	-0.537348	0.591027	0.669327
TGME49_213392	surface antigen repeat-containing protein	4512.8	0.0262566	0.0813187	0.322885	0.746783	0.80472
TGME49_213400	zinc finger (CCCH type) motif-containing protein	1897.83	-0.233022	0.0688623	-3.38388	0.000714681	0.00159127
TGME49_213410	small nuclear ribonucleoprotein f (snrnp-f), putative	2733.88	0.197768	0.0927662	2.13189	0.0330156	0.0544174
TGME49_213415	hypothetical protein	175.684	-0.222978	0.169921	-1.31224	0.189438	0.258301
TGME49_213420	RAP domain-containing protein	520.171	0.135282	0.124478	1.08679	0.27713	0.35903
TGME49_213430	hypothetical protein	0.105861	0.335547	4.08047	0.0822324	0.934462	0.95013
TGME49_213445	hypothetical protein	1975.79	2.44263	0.0761794	32.0642	1.39077e-225	2.06517e-223
TGME49_213460	hypothetical protein	1305.1	1.8612	0.0784695	23.7188	2.30572e-124	1.26381e-122
TGME49_213480	hypothetical protein	653.822	3.17252	0.107975	29.3821	9.30522e-190	1.04104e-187
TGME49_213490	hypothetical protein	844.013	0.0199899	0.106008	0.18857	0.85043	0.889645
TGME49_213520	peptidase M20D, amidohydrolase	1590.55	0.0258355	0.075511	0.342142	0.732244	0.792344
TGME49_213530	hypothetical protein	18.3742	-0.677073	0.499588	-1.35526	0.175334	0.24254
TGME49_213550	DHHC zinc finger domain-containing protein	2045.89	-0.455039	0.0713408	-6.37838	1.78974e-10	8.09794e-10
TGME49_213560	hypothetical protein	19.5057	-1.40329	0.54913	-2.55547	0.0106043	0.0192834
TGME49_213570	hypothetical protein	3461.17	0.0303968	0.0739978	0.41078	0.681234	0.749412
TGME49_213580	hypothetical protein	11141.7	-0.805318	0.241066	-3.34065	0.000835824	0.00183598
TGME49_213590	hypothetical protein	2630.68	-0.275869	0.0921008	-2.99529	0.0027418	0.00554402
TGME49_213600	hypothetical protein	418.283	-0.83712	0.110423	-7.58105	3.42765e-14	2.00671e-13
TGME49_213610	hypothetical protein	7596.89	0.404841	0.0618772	6.54265	6.04377e-11	2.83187e-10
TGME49_213620	ABC1 family protein	527.479	-0.1521	0.105936	-1.43577	0.151067	0.212791
TGME49_213635	hypothetical protein	1141.58	-1.57795	0.0997068	-15.8259	2.06171e-56	4.26279e-55
TGME49_213650	ATP-binding domain 1 family protein	1431.34	-0.605923	0.0736497	-8.22709	1.91809e-16	1.24227e-15
TGME49_213660	zinc finger (CCCH type) motif-containing protein	23893.3	1.03931	0.0819648	12.68	7.6321e-37	1.01682e-35
TGME49_213670	hypothetical protein	1655.16	-0.179275	0.0752863	-2.38125	0.0172541	0.0300649
TGME49_213680	MmgE/PrpD family protein	395.503	-0.429332	0.116677	-3.67965	0.000233551	0.00055854
TGME49_213690	ring box protein 1 family protein	808.44	-0.250329	0.111876	-2.23755	0.0252501	0.0425104
TGME49_213700	hypothetical protein	531.22	2.97994	0.114066	26.1247	1.91107e-150	1.35719e-148
TGME49_213710	WD domain, G-beta repeat-containing protein	1599.91	0.899801	0.0829553	10.8468	2.06481e-27	2.10004e-26
TGME49_213720	hypothetical protein	162.449	2.09099	0.178586	11.7086	1.15155e-31	1.33211e-30
TGME49_213730	lanthionine synthetase C family protein	3587.5	-0.20206	0.0734469	-2.75111	0.00593943	0.0113176
TGME49_213740	hypothetical protein	978.219	-0.330327	0.0904946	-3.65024	0.000261993	0.000622367
TGME49_213746	hypothetical protein	346.251	-0.217082	0.119991	-1.80916	0.0704265	0.108014
TGME49_213748	hypothetical protein	132.349	0.0748481	0.184392	0.405918	0.684803	0.752933
TGME49_213752	herpesviridae ul52/ul70 dna primase	477.892	0.76951	0.121438	6.33665	2.34816e-10	1.04967e-09
TGME49_213760	hypothetical protein	12.2028	-0.283651	0.572902	-0.495114	0.62052	0.695456
TGME49_213770	Superkiller viralicidic activity 2 family 2, putative	1369.89	-0.37036	0.0739267	-5.00983	5.4477e-07	1.78322e-06
TGME49_213780	radical SAM domain-containing protein	495.116	1.82779	0.100584	18.1718	8.63403e-74	2.43993e-72
TGME49_213790	hypothetical protein	1741.57	0.382077	0.0958251	3.98724	6.68473e-05	0.000171464
TGME49_213800	protein phosphatase 2b regulatory subunit, putative	2917.68	-0.30418	0.0728046	-4.17803	2.94041e-05	7.90464e-05
TGME49_213810	iron-sulfur cluster protein ISCA	628.11	-0.515284	0.103378	-4.98447	6.21323e-07	2.02246e-06
TGME49_213820	hypothetical protein	2054.08	0.460182	0.0670972	6.85844	6.96148e-12	3.49443e-11
TGME49_213830	Ufm1-conjugating enzyme 1, putative	1230.78	0.0906103	0.088739	1.02109	0.307213	0.391177
TGME49_213840	hypothetical protein	2.36176	0.301716	1.29612	0.232783	0.81593	0.861945
TGME49_213850	MORN repeat-containing protein	3.97191	-0.191703	1.08951	-0.175954	0.86033	0.897129
TGME49_213860	hypothetical protein	3.58701	1.28888	1.07458	1.19943	0.230361	0.305664
TGME49_213870	UBA/TS-N domain-containing protein	2018.73	0.0954101	0.0654247	1.45832	0.144753	0.205135
TGME49_213880	hypothetical protein	417.414	1.82408	0.118573	15.3837	2.10606e-53	4.15464e-52
TGME49_213885	hypothetical protein	55.3943	0.303811	0.28349	1.07168	0.283863	0.366183
TGME49_213890	Myb family DNA-binding domain-containing protein	1062.04	-0.0397274	0.0879616	-0.451645	0.651525	0.724143
TGME49_213900	regulator of chromosome condensation RCC1	4586.85	0.166747	0.0622656	2.678	0.00740631	0.0138956
TGME49_213910	hypothetical protein	948.97	0.225705	0.084276	2.67816	0.00740274	0.013892
TGME49_213920	hypothetical protein	4058.81	-0.328755	0.0570564	-5.76192	8.31614e-09	3.20973e-08
TGME49_213930	3' exoribonuclease family, domain 1 domain-containing protein	903.603	-0.243386	0.0850579	-2.86142	0.0042175	0.00826598
TGME49_213940	CHCH domain-containing protein	7955.37	-1.25335	0.0929677	-13.4816	2.00711e-41	3.01879e-40
TGME49_213950	hypothetical protein	1008.55	0.311878	0.0913494	3.41413	0.000639868	0.0014333
TGME49_213960	hypothetical protein	0	NA	NA	NA	NA	NA
TGME49_213970	ribosomal RNA small subunit methyltransferase B, putative	1222.9	-0.223103	0.082345	-2.70937	0.00674116	0.0127413
TGME49_214070	hypothetical protein	18.1515	-1.56241	0.577654	-2.70474	0.00683574	0.0129141
TGME49_214080	toxofilin	6197.46	-0.991559	0.0952501	-10.4101	2.23087e-25	2.13093e-24
TGME49_214090	signal peptidase	7168.94	0.374882	0.119776	3.12985	0.00174895	0.00365405
TGME49_214100	hypothetical protein	3882.6	0.149502	0.0692383	2.15923	0.0308321	0.05118
TGME49_214110	protein yipf5, putative	1533.33	0.0659961	0.0763841	0.864004	0.387586	0.475502
TGME49_214115	hypothetical protein	0.527629	-1.87543	2.83206	-0.662217	0.507832	0.593683
TGME49_214120	hypothetical protein	676.067	-0.0539981	0.0975956	-0.553284	0.580069	0.659349
TGME49_214130	hypothetical protein	1460.14	0.378876	0.0738729	5.12875	2.91673e-07	9.78274e-07
TGME49_214140	hypothetical protein	7375.42	0.204336	0.0784337	2.60521	0.00918181	0.016893
TGME49_214150	mitochondrial inner membrane translocase subunit TIM17, putative	649.923	-0.127642	0.106522	-1.19827	0.230813	0.306213
TGME49_214160	hypothetical protein	0	NA	NA	NA	NA	NA
TGME49_214170	hypothetical protein	1113	-0.0211005	0.0904095	-0.233389	0.81546	0.861629
TGME49_214180	ENTH domain-containing protein	3836.45	-0.41394	0.0691822	-5.98334	2.18611e-09	8.96735e-09
TGME49_214190	SAG-related sequence SRS46	109.3	1.88714	0.217508	8.67615	4.09385e-18	2.94577e-17
TGME49_214200	WD domain, G-beta repeat-containing protein	1125.04	-0.108851	0.0826797	-1.31654	0.187994	0.256618
TGME49_214210	rRNA pseudouridine synthase	4439.52	0.121202	0.0863415	1.40376	0.160392	0.224494
TGME49_214220	hypothetical protein	18387.4	-0.372166	0.0884937	-4.20557	2.60429e-05	7.04279e-05
TGME49_214230	Dopey, N-terminal domain-containing protein	1106.67	-0.279	0.109709	-2.5431	0.0109874	0.0199364
TGME49_214240	bromodomain-containing protein	2028.6	-0.249491	0.105689	-2.36062	0.0182445	0.0316019
TGME49_214250	hypothetical protein	3535.46	-0.349859	0.104604	-3.34459	0.000824031	0.00181203
TGME49_214260	alpha-glucan water dikinase 1, putative	2962.18	0.610062	0.102541	5.94944	2.69059e-09	1.09651e-08
TGME49_214270	translation initiation factor IF-2, putative	4698.89	0.410502	0.0718434	5.71384	1.10453e-08	4.22912e-08
TGME49_214280	phosphoadenosine phosphosulfate reductase family protein	771.282	-0.508438	0.0938797	-5.41584	6.10002e-08	2.18026e-07
TGME49_214290	DJ-1 family protein	2825.01	-0.0922035	0.0997465	-0.924378	0.355289	0.442662
TGME49_214295	hypothetical protein	8.90864	1.24388	0.653096	1.90459	0.0568337	0.0889709
TGME49_214300	hypothetical protein	3378.91	0.223136	0.0786658	2.83651	0.004561	0.00889014
TGME49_214310	hypothetical protein	823.996	-0.241523	0.0903869	-2.6721	0.00753779	0.014126
TGME49_214320	facilitative glucose transporter GT1	11888.8	0.542727	0.0568537	9.54604	1.34754e-21	1.1139e-20
TGME49_214330	DnaJ domain-containing protein	0	NA	NA	NA	NA	NA
TGME49_214340	hypothetical protein	880.322	-0.342568	0.119474	-2.86729	0.00414002	0.00812386
TGME49_214350	GTP-binding protein, putative	2418.51	-0.205078	0.0810821	-2.52926	0.0114303	0.0206484
TGME49_214370	hypothetical protein	1074.97	-0.444076	0.0916245	-4.84669	1.25538e-06	3.9479e-06
TGME49_214380	hypothetical protein	381.259	-0.538311	0.139495	-3.85899	0.000113856	0.000283235
TGME49_214385	hypothetical protein	74.2482	-0.590033	0.22625	-2.60788	0.00911056	0.016777
TGME49_214390	hypothetical protein	130.328	-0.379499	0.194598	-1.95017	0.0511558	0.0809356
TGME49_214400	hypothetical protein	491.242	-0.722504	0.110803	-6.52063	7.0012e-11	3.26549e-10
TGME49_214410	hypothetical protein	6345.16	0.233964	0.0632802	3.69728	0.000217926	0.000523934
TGME49_214420	hypothetical protein	79.3232	-1.51681	0.250523	-6.05456	1.40798e-09	5.87282e-09
TGME49_214430	hypothetical protein	616.499	0.702738	0.0917112	7.66251	1.82328e-14	1.07669e-13
TGME49_214440	4'-phosphopantetheinyl transferase superfamily protein	7910.98	-0.977271	0.0601259	-16.2537	2.10187e-59	4.67737e-58
TGME49_214470	Ulp1 protease family, C-terminal catalytic domain-containing protein	1081.24	-0.13136	0.0803158	-1.63554	0.101936	0.150769
TGME49_214480	replication factor a protein 3 protein	985.466	-0.0504137	0.0894574	-0.563549	0.573061	0.654206
TGME49_214490	peptidase M16 inactive domain-containing protein	1255.78	0.451411	0.075352	5.9907	2.0894e-09	8.57492e-09
TGME49_214500	ankyrin repeat-containing protein	751.256	0.191329	0.100071	1.91194	0.0558844	0.0876023
TGME49_214510	hypothetical protein	112.109	3.06384	0.229775	13.3341	1.46593e-40	2.13409e-39
TGME49_214520	general transcription factor IIH polypeptide 4 GTF2H4	742.117	-0.0778187	0.0964635	-0.806717	0.41983	0.507861
TGME49_214530	DnaJ domain-containing protein	1489.25	-0.137629	0.0785381	-1.75239	0.0797072	0.120908
TGME49_214540	hypothetical protein	1905.65	0.276025	0.076416	3.61214	0.000303685	0.000714342
TGME49_214545	hypothetical protein	15.9669	1.4778	0.558219	2.64734	0.00811272	0.0150857
TGME49_214550	hypothetical protein	4.21792	1.78797	1.12961	1.58282	0.113462	0.165531
TGME49_214560	hypothetical protein	2513.44	0.688577	0.0750245	9.17802	4.39093e-20	3.44153e-19
TGME49_214570	hypothetical protein	2.42825	-1.87697	1.38661	-1.35364	0.175851	0.243095
TGME49_214575	hypothetical protein	256.116	-1.90895	0.163351	-11.6861	1.5005e-31	1.72844e-30
TGME49_214580	tetratricopeptide repeat-containing protein	46.8749	2.2493	0.361357	6.2246	4.82794e-10	2.09399e-09
TGME49_214590	micro-fibrillar-associated protein 1	2029.98	0.0304473	0.0657387	0.463157	0.643252	0.716704
TGME49_214600	hypothetical protein	3219.23	0.0955855	0.11531	0.828942	0.407137	0.495026
TGME49_214610	hypothetical protein	1738.89	0.118849	0.116805	1.01751	0.308912	0.392764
TGME49_214620	hypoxia- inducible factor prolyl hydroxylase (phd2), putative	1417.71	-0.101845	0.0915157	-1.11287	0.265765	0.346117
TGME49_214630	hypothetical protein	1288.8	0.144232	0.0806433	1.78852	0.0736916	0.112641
TGME49_214740	hypothetical protein	1074.43	0.0638201	0.088702	0.719489	0.47184	0.559941
TGME49_214750	hypothetical protein	2197.99	-0.402011	0.0750096	-5.35946	8.34694e-08	2.94214e-07
TGME49_214760	erythronate-4-phosphate dehydrogenase domain-containing protein	88.7463	-0.536067	0.212831	-2.51875	0.0117774	0.0212377
TGME49_214770	small GTP binding protein rab1a, putative	2682.57	0.306384	0.0913808	3.35282	0.000799917	0.00176518
TGME49_214780	hydrolase, NUDIX family protein	497.703	0.837235	0.112822	7.42084	1.16381e-13	6.58685e-13
TGME49_214783	hypothetical protein	1.57287	-1.04205	1.64931	-0.631808	0.527512	0.611959
TGME49_214787	hypothetical protein	3.146	1.69229	1.27689	1.32533	0.185063	0.25304
TGME49_214790	glycoprotein	5501.99	-0.297584	0.0973538	-3.05672	0.00223772	0.00459413
TGME49_214800	hypothetical protein	498.314	0.834693	0.103934	8.03099	9.66869e-16	6.07417e-15
TGME49_214810	hypothetical protein	603.461	-0.603989	0.0927512	-6.51193	7.41899e-11	3.44854e-10
TGME49_214820	G-patch domain-containing protein	1746.01	-0.515204	0.0740926	-6.95352	3.56274e-12	1.81289e-11
TGME49_214830	hypothetical protein	832.515	0.172662	0.102597	1.68291	0.0923926	0.137997
TGME49_214835	hypothetical protein	11.2216	-2.13063	0.709493	-3.00303	0.00267309	0.00541581
TGME49_214840	AP2 domain transcription factor AP2X-7	20411.6	0.0654251	0.083759	0.781111	0.434737	0.523132
TGME49_214850	1-deoxy-D-xylulose 5-phosphate reductoisomerase, putative	295.326	-0.119265	0.141279	-0.844179	0.398569	0.486589
TGME49_214860	hypothetical protein	0	NA	NA	NA	NA	NA
TGME49_214870	ribosomal protein L9, N-terminal domain-containing protein	600.027	-0.0189361	0.0974983	-0.19422	0.846004	0.886378
TGME49_214880	hypothetical protein	6404.93	-0.204153	0.0629865	-3.24121	0.00119022	0.00254464
TGME49_214900	hypothetical protein	2697.4	0.274377	0.0857349	3.20029	0.00137289	0.0029123
TGME49_214910	hypothetical protein	303.332	-0.135212	0.147521	-0.916564	0.359371	0.446521
TGME49_214920	GPI-anchored wall transfer protein GWT1, putative	2088.06	0.0491706	0.0997997	0.492693	0.62223	0.696989
TGME49_214930	hypothetical protein	0	NA	NA	NA	NA	NA
TGME49_214940	MIC2-associated protein M2AP	27058.3	-1.95853	0.0876429	-22.3467	1.30138e-110	6.14357e-109
TGME49_214950	hypothetical protein	6316.48	-0.652955	0.0900743	-7.24908	4.19626e-13	2.28168e-12
TGME49_214960	AP2 domain transcription factor AP2X-8	2542.64	-0.540926	0.106506	-5.07882	3.79795e-07	1.26294e-06
TGME49_214970	DNA replication licensing factor, putative	5315.55	0.495282	0.0563555	8.78854	1.51516e-18	1.1128e-17
TGME49_214980	hypothetical protein	2717.24	-0.06512	0.0674289	-0.965759	0.334165	0.419543
TGME49_214990	hypothetical protein	2317.86	0.166838	0.120385	1.38586	0.165789	0.231215
TGME49_215010	hypothetical protein	1815.71	0.167824	0.0742933	2.25894	0.0238874	0.0404161
TGME49_215020	hypothetical protein	328.774	-0.132295	0.123592	-1.07041	0.284433	0.366861
TGME49_215030	hypothetical protein	1132.4	0.45584	0.0831808	5.48011	4.25071e-08	1.53541e-07
TGME49_215040	HEAT repeat-containing protein	2262.64	0.0987404	0.0651568	1.51543	0.129664	0.186143
TGME49_215050	hypothetical protein	166.336	0.370625	0.183222	2.02281	0.0430923	0.0694425
TGME49_215055	hypothetical protein	13.0089	-0.985399	0.665815	-1.47999	0.138876	0.197734
TGME49_215060	small GTP-binding protein sar1, putative	1301.35	0.0376448	0.0776318	0.484914	0.627737	0.702195
TGME49_215070	ferodoxin FD	1686.96	-0.0481535	0.0834758	-0.576856	0.564037	0.645456
TGME49_215080	hypothetical protein	1686.6	0.13424	0.108923	1.23243	0.217788	0.291252
TGME49_215090	ATP binding protein, putative	998.408	0.319639	0.0777078	4.11334	3.8997e-05	0.000103204
TGME49_215100	PP-loop family protein	890.775	0.72735	0.0936901	7.76336	8.27089e-15	4.97411e-14
TGME49_215130	adaptor-related protein complex 3, sigma 2 subunit	968.102	0.0946501	0.101676	0.930895	0.351908	0.438783
TGME49_215140	hypothetical protein	22.9242	-1.97796	0.505448	-3.91328	9.10493e-05	0.000229152
TGME49_215150	AP2 domain transcription factor AP2X-9	9682.16	-0.100578	0.0707036	-1.42253	0.154873	0.21789
TGME49_215160	hypothetical protein	7382.79	-0.0504621	0.0549254	-0.91874	0.358231	0.445376
TGME49_215165	hypothetical protein	0.69366	1.26495	2.7074	0.46722	0.640342	0.713949
TGME49_215170	serine/threonine-protein phosphatase 2A catalytic subunit beta isoform, putative	2624.33	-0.337999	0.0668974	-5.0525	4.36073e-07	1.44538e-06
TGME49_215180	hypothetical protein	47.3391	-1.4442	0.310008	-4.65858	3.18398e-06	9.59188e-06
TGME49_215185	hypothetical protein	1.77671	-1.33836	1.60505	-0.833842	0.40437	0.492248
TGME49_215195	tetratricopeptide repeat-containing protein	51.25	4.13728	0.406736	10.1719	2.64644e-24	2.43395e-23
TGME49_215210	hypothetical protein	1141.89	-0.93025	0.0900837	-10.3265	5.3472e-25	5.06032e-24
TGME49_215220	hypothetical protein	13540.1	-1.44018	0.0619002	-23.2662	9.76407e-120	5.01529e-118
TGME49_215230	RNA recognition motif-containing protein	1893.43	-0.037771	0.0711196	-0.531091	0.595356	0.673196
TGME49_215250	thiamin pyrophosphokinase, catalytic domain-containing protein	815.63	-0.640624	0.0984051	-6.51008	7.51132e-11	3.48948e-10
TGME49_215260	carbamoylphosphate synthetase	2345.54	0.25126	0.0732996	3.42785	0.000608381	0.0013684
TGME49_215270	hypothetical protein	0	NA	NA	NA	NA	NA
TGME49_215280	succinate dehydrogenase [ubiquinone] iron-sulfur protein	2735.59	-0.486809	0.0733545	-6.63639	3.21454e-11	1.53977e-10
TGME49_215290	saccharopine dehydrogenase domain-containing protein	1539.31	-0.572136	0.102207	-5.59782	2.17066e-08	8.07642e-08
TGME49_215300	hypothetical protein	859.003	0.218882	0.0913169	2.39695	0.0165322	0.0289181
TGME49_215320	hypothetical protein	9.02818	0.750475	0.631605	1.1882	0.234753	0.310936
TGME49_215328	hypothetical protein	9.81024	1.95039	0.624277	3.12423	0.00178271	0.00371602
TGME49_215340	AP2 domain transcription factor AP2X-10	55.3244	2.22453	0.277538	8.0152	1.09958e-15	6.89197e-15
TGME49_215343	hypothetical protein	59.1425	2.60836	0.32863	7.93708	2.06991e-15	1.28068e-14
TGME49_215347	hypothetical protein	166.837	0.146396	0.189503	0.772528	0.439802	0.527722
TGME49_215350	hypothetical protein	4465.75	-0.0402726	0.0855996	-0.470476	0.638015	0.712132
TGME49_215360	hypothetical protein	526.364	-5.45914	0.239846	-22.761	1.11557e-114	5.39103e-113
TGME49_215370	hypothetical protein	658.523	-0.0937889	0.094755	-0.989805	0.32227	0.407174
TGME49_215380	hypothetical protein	792.333	0.554247	0.087669	6.32204	2.58136e-10	1.14825e-09
TGME49_215385	transporter, major facilitator family protein	36.0953	-0.979081	0.386304	-2.53448	0.0112614	0.0203748
TGME49_215390	TIM10 family protein, putative	78.0384	-0.44789	0.259035	-1.72907	0.0837969	0.126477
TGME49_215400	RNA recognition motif-containing protein	668.521	-0.480777	0.129788	-3.70433	0.000211954	0.000510326
TGME49_215410	DPCD family protein	1.60394	-1.01232	1.54071	-0.657049	0.511149	0.596792
TGME49_215420	SNARE protein	583.748	-0.28921	0.11628	-2.48719	0.0128756	0.0230598
TGME49_215425	hypothetical protein	1919.78	-0.103834	0.105374	-0.985387	0.324434	0.409339
TGME49_215430	hypothetical protein	2659.02	0.151925	0.0653332	2.32539	0.0200511	0.0344462
TGME49_215440	WWE domain-containing protein	3009.11	-0.127376	0.061552	-2.06941	0.038508	0.0624865
TGME49_215450	aquaporin 1	1158.64	0.51774	0.0769647	6.72699	1.73214e-11	8.43552e-11
TGME49_215460	ribosomal protein RPS24	12631.8	-0.798921	0.12172	-6.5636	5.25227e-11	2.47521e-10
TGME49_215470	ribosomal protein RPL10A	21003.9	-0.155869	0.104293	-1.49453	0.135036	0.192838
TGME49_215480	Adenosine/AMP deaminase domain-containing protein	955.179	-0.639381	0.103921	-6.15254	7.62507e-10	3.2502e-09
TGME49_215490	transporter, major facilitator family protein	9382.46	-0.014351	0.0676022	-0.212286	0.831884	0.87465
TGME49_215500	TPR repeat-containing protein	164.798	1.43875	0.154183	9.33147	1.04411e-20	8.41781e-20
TGME49_215510	MraW methylase family protein	1433.36	-0.994288	0.0876473	-11.3442	7.92504e-30	8.67612e-29
TGME49_215520	hypothetical protein	2482.54	-0.158061	0.0646054	-2.44657	0.0144224	0.0255505
TGME49_215530	hypothetical protein	14052.6	-0.69543	0.102725	-6.76982	1.28939e-11	6.33219e-11
TGME49_215540	hypothetical protein	18.5655	2.16424	0.470982	4.59517	4.32405e-06	1.28416e-05
TGME49_215550	hypothetical protein	1086.76	0.106123	0.0882678	1.20228	0.229254	0.304442
TGME49_215560	histone arginine methyltransferase PRMT5	595.96	0.641798	0.0952693	6.73667	1.62053e-11	7.92506e-11
TGME49_215570	AP2 domain transcription factor AP2X-11	1633.26	0.177518	0.0954788	1.85924	0.0629931	0.0977327
TGME49_215580	hypothetical protein	175.444	0.15304	0.267048	0.573082	0.566589	0.647779
TGME49_215590	flavoprotein subunit of succinate dehydrogenase	6669.36	-0.0981309	0.0704999	-1.39193	0.163944	0.228994
TGME49_215600	hypothetical protein	862.777	-0.0891552	0.0992576	-0.898221	0.369068	0.456763
TGME49_215610	hypothetical protein	1016.7	-0.048904	0.093983	-0.52035	0.60282	0.67991
TGME49_215620	hypothetical protein	673.613	0.72122	0.0956447	7.54062	4.67745e-14	2.7112e-13
TGME49_215640	zinc finger, C3HC4 type (RING finger) domain-containing protein	2584.94	-0.0373906	0.0738232	-0.506488	0.612514	0.688372
TGME49_215650	hypothetical protein	0	NA	NA	NA	NA	NA
TGME49_215660	hypothetical protein	654.172	0.241311	0.0982214	2.45681	0.0140178	0.024931
TGME49_215670	cAMP-dependent protein kinase	13.2106	1.99514	0.618373	3.22644	0.00125341	0.00267134
TGME49_215680	SAG-related sequence SRS18	62.7394	-1.38891	0.303841	-4.57116	4.85021e-06	1.43469e-05
TGME49_215690	hypothetical protein	1125.46	0.205306	0.0775221	2.64835	0.00808854	0.0150511
TGME49_215700	phosphatidylinositol 3- and 4-kinase	754.796	-0.0681984	0.113858	-0.598977	0.549189	0.632434
TGME49_215710	hypothetical protein	987.034	0.00654614	0.0816258	0.080197	0.936081	0.951349
TGME49_215730	Gas41, putative	1184.57	0.0346321	0.0874134	0.396188	0.691967	0.759378
TGME49_215740	notchless, putative	785.896	-0.55688	0.0878045	-6.34227	2.26411e-10	1.01432e-09
TGME49_215750	cytidine and deoxycytidylate deaminase zinc-binding region domain-containing protein	293.091	-0.582229	0.136578	-4.26298	2.0172e-05	5.5451e-05
TGME49_215775	rhoptry protein ROP8	6552.49	-0.398146	0.11895	-3.34718	0.000816389	0.00179812
TGME49_215785	rhoptry protein ROP2A	91.4414	-1.36596	0.239552	-5.70216	1.18299e-08	4.51051e-08
TGME49_215885	hypothetical protein	6.12435	0.30276	0.787598	0.38441	0.700675	0.764926
TGME49_215890	hypothetical protein	1658.63	0.491051	0.0718181	6.83743	8.06286e-12	4.02256e-11
TGME49_215895	AP2 domain-containing protein	402.676	-1.69972	0.122562	-13.8682	9.8656e-44	1.55245e-42
TGME49_215900	hypothetical protein	6.32875	0.465203	0.755803	0.615508	0.538219	0.62197
TGME49_215910	hypothetical protein	14493.5	1.11998	0.0990129	11.3114	1.15179e-29	1.25255e-28
TGME49_215920	hypothetical protein	950.787	0.411456	0.0826645	4.97743	6.44357e-07	2.09243e-06
TGME49_215930	mediator complex subunit MED21	149.628	-0.244105	0.184709	-1.32156	0.186313	0.254537
TGME49_215940	Acetyl-coenzyme A transporter, putative	1337.61	0.17233	0.0744804	2.31376	0.0206811	0.0354019
TGME49_215950	hypothetical protein	3738.5	-0.103667	0.0622169	-1.66622	0.0956695	0.142579
TGME49_215955	hypothetical protein	20.1089	0.00974474	0.45212	0.0215534	0.982804	0.986549
TGME49_215960	hypothetical protein	3020.21	-2.624	0.148249	-17.6999	4.19991e-70	1.13203e-68
TGME49_215970	hypothetical protein	0	NA	NA	NA	NA	NA
TGME49_215980	hypothetical protein	0	NA	NA	NA	NA	NA
TGME49_215990	helicase, putative	754.047	-0.321992	0.100696	-3.19767	0.00138542	0.00293659
TGME49_216000	alveolin domain containing intermediate filament IMC3	14240.5	-0.163079	0.0590857	-2.76005	0.00577927	0.0110433
TGME49_216010	ribosomal protein RPL24	618.768	-0.324542	0.102799	-3.15705	0.00159376	0.00335124
TGME49_216020	peptidase family c78 protein	1180.4	0.00530187	0.0796392	0.0665736	0.946921	0.959347
TGME49_216030	hypothetical protein	548.105	-0.474655	0.132052	-3.59445	0.000325076	0.000761369
TGME49_216040	30S ribosomal protein S15, putative	857.31	-0.205242	0.0880714	-2.33041	0.0197846	0.0340385
TGME49_216050	tetratricopeptide repeat-containing protein	711.935	-0.145418	0.0945542	-1.53793	0.124066	0.178861
TGME49_216053	hypothetical protein	13.611	-1.20369	0.593507	-2.02809	0.0425511	0.0686516
TGME49_216055	hypothetical protein	1579.28	0.666261	0.0836761	7.96238	1.68767e-15	1.04656e-14
TGME49_216060	hypothetical protein	2318.85	-0.212242	0.0720948	-2.94392	0.00324079	0.00646022
TGME49_216070	hypothetical protein	1261.85	0.572944	0.119194	4.80683	1.53343e-06	4.77267e-06
TGME49_216080	apical complex lysine methyltransferase	4152.4	0.046164	0.0687394	0.671579	0.501852	0.588291
TGME49_216090	hypothetical protein	3.99221	-0.668843	1.03462	-0.646465	0.517978	0.602954
TGME49_216120	hypothetical protein	1904.8	-0.22101	0.0717961	-3.0783	0.00208184	0.00429571
TGME49_216130	ubiquitin conjugating enzyme E2, putative	1598.12	-1.00004	0.107505	-9.30221	1.37552e-20	1.10028e-19
TGME49_216140	tetratricopeptide repeat-containing protein	9442.48	4.24506	0.0630987	67.2765	0	0
TGME49_216150	peptidase family M3 protein	11.3907	5.72055	1.13321	5.0481	4.46217e-07	1.4778e-06
TGME49_216155	hypothetical protein	0.746699	-2.37425	2.16997	-1.09414	0.273893	0.355343
TGME49_216160	hypothetical protein	39.1652	-3.41278	0.485904	-7.02357	2.16276e-12	1.1144e-11
TGME49_216170	SufS subfamily cysteine desulfurase	1036.65	0.206354	0.0766617	2.69175	0.0071078	0.013388
TGME49_216180	hypothetical protein	7558.04	0.0964087	0.110149	0.875256	0.381434	0.46887
TGME49_216190	hypothetical protein	1243.59	1.12219	0.165302	6.78874	1.13115e-11	5.57856e-11
TGME49_216200	hypothetical protein	35.6144	1.0372	0.368867	2.81185	0.00492581	0.00955108
TGME49_216210	hypothetical protein	2064.27	0.325418	0.119636	2.72006	0.00652691	0.0123702
TGME49_216220	AP2 domain transcription factor AP2XI-5	2980.79	0.562862	0.081691	6.89013	5.5743e-12	2.81194e-11
TGME49_216230	hypothetical protein	1225.69	0.224942	0.0887082	2.53575	0.0112207	0.0203147
TGME49_216240	hypothetical protein	1252.21	-0.126052	0.0857925	-1.46927	0.14176	0.201278
TGME49_216250	RecF/RecN/SMC N terminal domain-containing protein	762.597	0.629261	0.0909306	6.92023	4.50906e-12	2.28446e-11
TGME49_216260	eukaryotic initiation factor-2B, gamma subunit, putative	1572.27	-0.360423	0.0736791	-4.8918	9.99167e-07	3.17394e-06
TGME49_216270	hypothetical protein	251.835	-0.343692	0.133914	-2.56651	0.0102728	0.0187523
TGME49_216275	ACR, YggU family COG1872 domain-containing protein	260.319	-0.292404	0.144766	-2.01984	0.0434005	0.0698978
TGME49_216280	adenylate and guanylate cyclase catalytic domain-containing protein	4.07568	-1.1101	1.09619	-1.01269	0.311209	0.39509
TGME49_216285	hypothetical protein	65.8249	-0.0750062	0.266714	-0.281223	0.778539	0.831761
TGME49_216290	hypothetical protein	132.304	0.993983	0.176888	5.61929	1.91748e-08	7.16054e-08
TGME49_216335	hypothetical protein	645.345	1.9491	0.128653	15.15	7.57845e-52	1.4461e-50
TGME49_216370	hypothetical protein	511.787	-0.239916	0.156411	-1.53388	0.125059	0.180165
TGME49_216375	hypothetical protein	249.971	0.0900497	0.135413	0.665002	0.506049	0.592073
TGME49_216380	phospholipid-translocating P-type ATPase, flippase subfamily protein	1967.26	0.389533	0.10492	3.71266	0.000205095	0.000495126
TGME49_216390	RNA methyltransferase, TrmH family protein	1042.59	0.28216	0.0778956	3.62228	0.000292014	0.00068967
TGME49_216400	meiotic recombination protein DMC1 family protein	235.521	-0.194689	0.160562	-1.21254	0.225305	0.299832
TGME49_216410	hypothetical protein	744.208	-0.156587	0.100702	-1.55494	0.11996	0.173615
TGME49_216415	hypothetical protein	313.591	0.100412	0.155539	0.645571	0.518557	0.603542
TGME49_216420	hypothetical protein	0	NA	NA	NA	NA	NA
TGME49_216430	TBC domain-containing protein	4740.27	-0.336804	0.0912231	-3.69209	0.000222417	0.000534101
TGME49_216435	hypothetical protein	1625.49	0.107424	0.104998	1.02311	0.306255	0.390139
TGME49_216440	OTU family cysteine protease	898.13	-0.534635	0.0955652	-5.59445	2.21317e-08	8.21964e-08
TGME49_216450	peptidase, T1 family protein	2844.71	0.00784149	0.089964	0.0871625	0.930542	0.95013
TGME49_216460	hypothetical protein	1514.79	-0.689689	0.0839454	-8.21592	2.10538e-16	1.35711e-15
TGME49_216470	hypothetical protein	444.974	0.0414465	0.134411	0.308356	0.757811	0.814344
TGME49_216480	NMD3 family protein	565.552	0.271497	0.103053	2.63454	0.00842526	0.0156349
TGME49_216490	hypothetical protein	443.751	0.179364	0.130154	1.3781	0.168173	0.233855
TGME49_216500	tRNA synthetase, putative	1602.47	0.511512	0.0830617	6.15821	7.35703e-10	3.14087e-09
TGME49_216510	thioredoxin, putative	1264.18	-0.0962907	0.0767443	-1.25469	0.20959	0.281811
TGME49_216530	ribosome recycling factor protein	725.765	-0.336338	0.0976776	-3.44334	0.000574568	0.00129878
TGME49_216540	dolichyl-phosphate beta-glucosyltransferase	692.009	0.223306	0.100923	2.21265	0.026922	0.0451482
TGME49_216560	methyltransferase domain-containing protein	1052.09	-0.112653	0.0828501	-1.35972	0.173918	0.240785
TGME49_216580	hypothetical protein	2034.51	0.207576	0.0684319	3.03332	0.00241879	0.00494103
TGME49_216585	hypothetical protein	0.587601	-0.197584	2.51213	-0.078652	0.937309	0.952234
TGME49_216590	HEAT repeat-containing protein	4874.96	-0.0343936	0.0911258	-0.37743	0.705854	0.768935
TGME49_216600	exonuclease III APE	1147.7	-0.0623259	0.0764638	-0.815103	0.415013	0.502731
TGME49_216610	ribosomal RNA large subunit methyltransferase J protein	146.67	2.70491	0.182303	14.8374	8.38972e-50	1.5467e-48
TGME49_216620	EF hand domain-containing protein	4157.01	-0.599853	0.115422	-5.19705	2.02479e-07	6.8673e-07
TGME49_216630	trigger factor protein, putative	620.797	0.0512433	0.102122	0.501785	0.615819	0.69123
TGME49_216640	GHMP kinase, putative	282.582	0.542069	0.128704	4.21174	2.53407e-05	6.86427e-05
TGME49_216650	S15 sporozoite-expressed protein	5987.37	0.0761294	0.0826915	0.920643	0.357237	0.444613
TGME49_216660	hypothetical protein	685.125	0.162734	0.103158	1.57752	0.114676	0.167064
TGME49_216670	FUSE-binding protein 2 / KH-type splicing regulatory protein	6323.48	0.3539	0.0547089	6.46879	9.87888e-11	4.54796e-10
TGME49_216680	ankyrin repeat-containing protein	1028.14	-0.221966	0.0784014	-2.83115	0.00463811	0.00903398
TGME49_216700	hypothetical protein	299.076	0.214295	0.147083	1.45697	0.145124	0.205602
TGME49_216710	transporter, major facilitator family protein	782.372	-0.318354	0.0866417	-3.67437	0.000238435	0.000569552
TGME49_216720	hypothetical protein	0	NA	NA	NA	NA	NA
TGME49_216730	MCM2/3/5 family protein	5992.81	0.605926	0.0644162	9.40642	5.13311e-21	4.19221e-20
TGME49_216740	riboflavin kinase	503.146	-0.128328	0.0989073	-1.29746	0.194473	0.26427
TGME49_216750	Paf1/RNA polymerase II complex component LEO1	2069.15	-0.215936	0.0758081	-2.84845	0.00439326	0.00858983
TGME49_216760	RNA pseudouridine synthase superfamily protein	679.86	-0.368886	0.0958931	-3.84685	0.000119646	0.000296644
TGME49_216770	hypothetical protein	740.961	-1.17009	0.103047	-11.3548	7.01624e-30	7.70183e-29
TGME49_216780	hypothetical protein	1733.76	0.246754	0.0674511	3.65826	0.000253934	0.000604805
TGME49_216785	hypothetical protein	242.518	-0.299658	0.160799	-1.86355	0.0623844	0.0968435
TGME49_216790	ATP-binding cassette sub-family E member 1, putative	1216.46	-0.376831	0.0801492	-4.70162	2.58112e-06	7.85687e-06
TGME49_216800	flagellar/basal body protein	544.661	-0.426202	0.117989	-3.61224	0.000303568	0.000714272
TGME49_216810	5'-nucleotidase, C-terminal domain-containing protein	5247.57	0.655234	0.0563129	11.6356	2.71692e-31	3.10771e-30
TGME49_216820	transporter, major facilitator family protein	5476.9	-1.22733	0.0652239	-18.8172	5.45772e-79	1.62676e-77
TGME49_216830	DTW domain-containing protein	431.721	-0.0968911	0.11998	-0.807558	0.419345	0.507376
TGME49_216840	hypothetical protein	328.822	0.0803508	0.128289	0.626324	0.531102	0.615154
TGME49_216850	hypothetical protein	345.211	0.0774419	0.13893	0.557416	0.577244	0.658061
TGME49_216860	DEAD (Asp-Glu-Ala-Asp) box polypeptide DDX39	12101.1	-0.536055	0.0734529	-7.29794	2.92199e-13	1.60591e-12
TGME49_216870	DNA excision repair helicase	702.719	-0.217036	0.102627	-2.1148	0.0344474	0.056447
TGME49_216875	cpw-wpc domain-containing protein	3.68118	-1.3442	1.10073	-1.22119	0.222012	0.29598
TGME49_216880	guanine nucleotide-binding protein	21893.9	-0.197931	0.0875557	-2.26063	0.023782	0.0402711
TGME49_216890	hypothetical protein	1509.85	-0.0704257	0.0716992	-0.982237	0.325983	0.410786
TGME49_216900	cytokine induced apoptosis inhibitor 1 family protein	2116.33	-0.207392	0.0976581	-2.12366	0.0336988	0.055387
TGME49_216910	hypothetical protein	1129.38	-0.34422	0.101534	-3.39018	0.00069846	0.00155686
TGME49_216920	mediator complex subunit MED8	1106.6	-0.374935	0.0917518	-4.08641	4.38103e-05	0.000115196
TGME49_216930	cholinephosphate cytidylyltransferase	1650.8	-0.428451	0.0799224	-5.36084	8.28352e-08	2.92231e-07
TGME49_216940	hypothetical protein	16.1427	-0.572148	0.557267	-1.0267	0.30456	0.388405
TGME49_216950	helicase	529.095	-0.598375	0.112612	-5.31357	1.07496e-07	3.73583e-07
TGME49_216960	elongation factor Tu GTP binding domain-containing protein	899.118	-0.239136	0.081057	-2.95022	0.00317547	0.00633774
TGME49_216965	leucine rich repeat-containing protein	0.265146	2.2591	4.08047	0.553637	0.579827	0.659166
TGME49_216970	coronin, putative	4977.29	-0.634052	0.0761399	-8.32746	8.25944e-17	5.4531e-16
TGME49_216980	WDR8 protein isoform 3 family protein	1043.84	0.410576	0.0945044	4.34451	1.39586e-05	3.91424e-05
TGME49_216990	LysM domain-containing protein	389.874	0.00456522	0.10849	0.0420798	0.966435	0.974465
TGME49_217000	hypothetical protein	1696.11	-0.030916	0.0798786	-0.387037	0.698729	0.763598
TGME49_217010	hypothetical protein	1466.32	-0.0599088	0.0923578	-0.64866	0.516558	0.602074
TGME49_217020	ATPase, AFG1 family protein	842.265	-0.417684	0.0831377	-5.02401	5.06044e-07	1.66246e-06
TGME49_217030	hypothetical protein	188.238	-0.749633	0.173134	-4.32979	1.4925e-05	4.16583e-05
TGME49_217040	hypothetical protein	8.28951	2.77661	0.919092	3.02103	0.00251916	0.0051281
TGME49_217050	ADA2-A transcriptional co-activator SAGA component	2737.1	0.062885	0.06416	0.980127	0.327023	0.41197
TGME49_217160	Der1 family protein	674.406	-0.0549881	0.0923178	-0.595639	0.551416	0.634385
TGME49_217170	hypothetical protein	52.2476	3.70594	0.360533	10.279	8.75885e-25	8.23171e-24
TGME49_217178	hypothetical protein	31.6177	1.39345	0.354119	3.93497	8.32068e-05	0.000210517
TGME49_217182	RNA-dependent RNA polymerase RDP	5381.31	-0.436443	0.11322	-3.85482	0.000115814	0.000287919
TGME49_217220	zinc finger, C3HC4 type (RING finger) domain-containing protein	3397.29	-0.60485	0.0707504	-8.54906	1.24092e-17	8.66201e-17
TGME49_217340	hypothetical protein	1609.33	-0.534863	0.112142	-4.76954	1.84651e-06	5.70366e-06
TGME49_217350	methyltransferase MTA70, putative	1345.85	0.31658	0.0782629	4.04508	5.23049e-05	0.00013626
TGME49_217360	hypothetical protein	1055.34	0.0412522	0.101695	0.405648	0.685001	0.75305
TGME49_217370	hypothetical protein	3.16481	-0.446115	1.23367	-0.361616	0.717639	0.77959
TGME49_217380	hypothetical protein	0.476868	0.403687	3.04684	0.132494	0.894594	0.921911
TGME49_217390	hypothetical protein	0.367733	1.29734	3.30347	0.39272	0.694526	0.760654
TGME49_217400	hypothetical protein	1558.93	-0.364091	0.0863191	-4.21796	2.46522e-05	6.69514e-05
TGME49_217410	hypothetical protein	132.725	1.66058	0.182022	9.12294	7.31166e-20	5.6655e-19
TGME49_217420	hypothetical protein	171.952	2.50977	0.177237	14.1605	1.60785e-45	2.66897e-44
TGME49_217430	protease inhibitor PI1	671.269	-0.878806	0.116356	-7.55276	4.26124e-14	2.47698e-13
TGME49_217440	HCNGP family protein	1872.13	0.0540975	0.0709944	0.761996	0.446062	0.534084
TGME49_217450	general transcription factor IIH polypeptide 5 GTF2H5	501.722	-0.683052	0.138849	-4.91937	8.68234e-07	2.77855e-06
TGME49_217460	glutaminyl-tRNA synthetase (GlnRS)	3123.14	-0.742084	0.0635447	-11.6781	1.64861e-31	1.89636e-30
TGME49_217470	hypothetical protein	433.983	0.326568	0.113062	2.8884	0.00387213	0.00763119
TGME49_217480	hypothetical protein	2081.63	-0.218335	0.0686477	-3.18051	0.00147014	0.00310409
TGME49_217490	hypothetical protein	100.46	-0.555539	0.215271	-2.58065	0.00986139	0.0180619
TGME49_217500	HMG (high mobility group) box domain-containing protein	1159.46	0.213979	0.0923424	2.31724	0.0204909	0.0351205
TGME49_217510	hypothetical protein	6197.07	-0.983625	0.0590958	-16.6446	3.31241e-62	7.81862e-61
TGME49_217520	hypothetical protein	5255.9	-0.744712	0.0744361	-10.0047	1.45317e-23	1.29422e-22
TGME49_217530	hypothetical protein	424.631	-2.10506	0.13028	-16.158	9.9762e-59	2.16691e-57
TGME49_217540	RNA recognition motif-containing protein	4448.39	-0.00153172	0.0682898	-0.0224297	0.982105	0.986173
TGME49_217550	hypothetical protein	3213.75	-0.323571	0.101617	-3.18421	0.0014515	0.00306711
TGME49_217555	hypothetical protein	4571.94	-0.0817727	0.102295	-0.799384	0.424068	0.511877
TGME49_217560	DNA-directed RNA polymerase II RPB10	959.663	-0.921896	0.119381	-7.72232	1.1423e-14	6.82957e-14
TGME49_217570	ribosomal protein RPS27	21715.4	-0.490858	0.140414	-3.49579	0.000472662	0.00108281
TGME49_217580	DNA-directed RNA polymerase III RPC6	689.346	-0.276265	0.0963144	-2.86836	0.00412603	0.0081003
TGME49_217590	50S ribosomal protein L17, putative	579.394	-0.135128	0.0954973	-1.415	0.157069	0.220448
TGME49_217600	calcium-dependent protein kinase CDPK9	3060.89	-0.296793	0.0633722	-4.68334	2.82239e-06	8.55401e-06
TGME49_217610	hypothetical protein	1516.77	-0.65136	0.075945	-8.57674	9.76017e-18	6.85394e-17
TGME49_217620	hypothetical protein	184.183	0.217249	0.149789	1.45037	0.146956	0.207825
TGME49_217630	hypothetical protein	176.235	0.138368	0.181627	0.761827	0.446163	0.534127
TGME49_217640	hypothetical protein	1482.45	-1.36765	0.0941272	-14.5298	7.84404e-48	1.37768e-46
TGME49_217650	hypothetical protein	0.208448	-0.538305	3.97818	-0.135315	0.892363	0.920426
TGME49_217660	Tctex-1 family protein	0.317584	-1.14259	3.99476	-0.286022	0.774861	0.828527
TGME49_217665	hypothetical protein	334.564	-0.230407	0.129449	-1.7799	0.0750924	0.114546
TGME49_217670	ribosomal protein RPS6	629.802	0.106444	0.102992	1.03352	0.301362	0.385107
TGME49_217680	hypothetical protein	12365.4	-0.881832	0.0881528	-10.0034	1.47182e-23	1.30941e-22
TGME49_217688	hypothetical protein	782.666	0.364772	0.0926138	3.93863	8.19472e-05	0.000207395
TGME49_217692	hypothetical protein	462.937	0.900997	0.114013	7.90261	2.73123e-15	1.6784e-14
TGME49_217700	AP2 domain transcription factor AP2XII-2	684.941	0.611317	0.114306	5.34809	8.88889e-08	3.12508e-07
TGME49_217710	DnaJ domain-containing protein	1.94975	0.0976978	1.36123	0.0717716	0.942784	0.95613
TGME49_217720	hypothetical protein	254.685	-0.728528	0.163374	-4.45928	8.22361e-06	2.36737e-05
TGME49_217722	hypothetical protein	0.961696	-2.73914	2.07095	-1.32265	0.185951	0.254169
TGME49_217724	hypothetical protein	24.2001	-0.742549	0.45622	-1.62761	0.103607	0.152871
TGME49_217726	hypothetical protein	58.3392	-0.564848	0.26294	-2.1482	0.0316981	0.0524896
TGME49_217728	hypothetical protein	37.8407	-1.31267	0.365075	-3.59562	0.000323616	0.000758168
TGME49_217730	hypothetical protein	996.19	0.528902	0.0898606	5.88581	3.96111e-09	1.5773e-08
TGME49_217740	3-ketoacyl-(acyl-carrier-protein) reductase	947.296	1.31581	0.0823592	15.9764	1.86486e-57	3.95592e-56
TGME49_217750	hypothetical protein	442.574	1.29474	0.136797	9.46469	2.94438e-21	2.42163e-20
TGME49_217760	GTP-binding protein	816.033	0.0879051	0.0898997	0.977813	0.328167	0.413092
TGME49_217770	hypothetical protein	2637.02	-0.0780809	0.0620867	-1.25761	0.208532	0.280599
TGME49_217780	Sec20 protein	1228.23	0.366137	0.0825534	4.43516	9.20037e-06	2.63925e-05
TGME49_217790	S1 RNA binding domain-containing protein	1032.72	-0.101827	0.109245	-0.932098	0.351286	0.438142
TGME49_217800	hypothetical protein	39.5735	4.7876	0.490924	9.75223	1.80465e-22	1.54979e-21
TGME49_217810	hypothetical protein	0	NA	NA	NA	NA	NA
TGME49_217820	PCI domain-containing protein	2485.14	0.282735	0.0812873	3.47821	0.000504769	0.00115088
TGME49_217830	hypothetical protein	2122.27	-0.691852	0.0756329	-9.1475	5.82664e-20	4.53634e-19
TGME49_217850	Sucrose-6F-phosphate phosphohydrolase	425.84	-0.051268	0.110785	-0.46277	0.643529	0.716719
TGME49_217855	hypothetical protein	3.3546	1.81689	1.1068	1.64158	0.100677	0.149089
TGME49_217860	hypothetical protein	92.1963	0.755662	0.24023	3.14558	0.00165761	0.00347622
TGME49_217870	DHHC zinc finger domain-containing protein	1773.21	-0.503303	0.0710409	-7.0847	1.39344e-12	7.25315e-12
TGME49_217875	hypothetical protein	193.777	0.3274	0.165135	1.98262	0.0474097	0.0755797
TGME49_217880	RNA-binding protein Nova-1, putative	574.171	0.0415962	0.0958929	0.433777	0.66445	0.735108
TGME49_217890	alkyl hydroperoxide reductase/ Thiol specific antioxidant/ Mal allergen, putative	6345.34	-0.773376	0.0907915	-8.51816	1.62112e-17	1.12106e-16
TGME49_217900	hypothetical protein	858.705	-0.984242	0.0893137	-11.0201	3.05866e-28	3.17006e-27
TGME49_217910	DNA polymerase (pol2) superfamily protein	4142.77	0.368813	0.082145	4.48978	7.12983e-06	2.06122e-05
TGME49_217915	hypothetical protein	46.166	-0.0278561	0.277179	-0.100498	0.919949	0.942688
TGME49_217920	hypothetical protein	3.64577	1.73714	1.05179	1.65161	0.0986134	0.146485
TGME49_217930	hypothetical protein	37.8822	0.629851	0.358374	1.75753	0.078828	0.119686
TGME49_217940	hypothetical protein	28.6712	0.271054	0.381752	0.710027	0.477687	0.56541
TGME49_217951	hypothetical protein	1512.3	-0.268738	0.0816872	-3.28985	0.00100242	0.0021704
TGME49_217961	hypothetical protein	96.9876	-1.63115	0.26604	-6.13122	8.72099e-10	3.70381e-09
TGME49_218000	hypothetical protein	1394.96	-0.392916	0.109996	-3.57208	0.000354154	0.000824509
TGME49_218070	hypothetical protein	2247.69	-0.186367	0.0770428	-2.419	0.0155631	0.0273695
TGME49_218130	hypothetical protein	34.0125	1.17931	0.346923	3.39935	0.00067547	0.00151015
TGME49_218188	hypothetical protein	227.846	0.765239	0.168996	4.52814	5.95056e-06	1.73751e-05
TGME49_218192	hypothetical protein	525.528	0.0726273	0.123439	0.588367	0.556286	0.638447
TGME49_218195	hypothetical protein	476.216	0.166845	0.120875	1.38031	0.167491	0.233152
TGME49_218200	UDP-sugar pyrophospharylase	2119.67	-0.0115614	0.0775617	-0.149061	0.881506	0.914446
TGME49_218210	Chromosome-associated kinesin KLP1, putative	31.1439	2.05038	0.366499	5.5945	2.21258e-08	8.21964e-08
TGME49_218215	hypothetical protein	1.01124	-0.0630725	2.10379	-0.0299805	0.976083	0.981732
TGME49_218220	cell-cycle-associated protein kinase CDK, putative	2218.31	-0.0287115	0.100365	-0.286072	0.774823	0.828527
TGME49_218230	histone lysine methyltransferase, SET, putative	736.406	0.946782	0.0944551	10.0236	1.2002e-23	1.07596e-22
TGME49_218240	hypothetical protein	5450.48	0.221617	0.0559929	3.95796	7.55941e-05	0.000192389
TGME49_218250	TAP42 family protein	1567.4	-0.44897	0.0956253	-4.6951	2.66475e-06	8.09937e-06
TGME49_218260	histone H3.3	18440.9	-0.238015	0.0958571	-2.48302	0.0130272	0.023291
TGME49_218270	hypothetical protein	1985.23	-0.89884	0.0818256	-10.9848	4.52122e-28	4.66223e-27
TGME49_218280	eukaryotic porin, putative	3394.8	-0.0443657	0.0721484	-0.614923	0.538606	0.622089
TGME49_218290	WD domain, G-beta repeat-containing protein	17.3981	2.41569	0.536495	4.50272	6.70892e-06	1.94504e-05
TGME49_218300	zinc finger (CCCH type) motif-containing protein	4798.09	0.441453	0.0782042	5.64488	1.65296e-08	6.20392e-08
TGME49_218310	microneme protein MIC14	5628.18	-0.133726	0.057804	-2.31344	0.0206986	0.0354245
TGME49_218340	hypothetical protein	303.757	3.07413	0.139539	22.0306	1.46506e-107	6.57428e-106
TGME49_218350	hypothetical protein	0	NA	NA	NA	NA	NA
TGME49_218358	zinc knuckle domain-containing protein	454.971	-1.18198	0.126125	-9.37148	7.15238e-21	5.80651e-20
TGME49_218362	zinc finger protein ZFP1	1398.65	0.468339	0.0955193	4.90308	9.43452e-07	3.00631e-06
TGME49_218370	hypothetical protein	545.774	-0.548946	0.153586	-3.57419	0.000351317	0.000819049
TGME49_218390	hypothetical protein	158.152	0.597903	0.200603	2.98053	0.00287749	0.00578828
TGME49_218400	NEK kinase	618.168	1.05715	0.134576	7.85538	3.98558e-15	2.43639e-14
TGME49_218410	ribosomal protein RPP0	16171.9	-0.275425	0.0867465	-3.17506	0.00149807	0.00316144
TGME49_218420	WD domain, G-beta repeat-containing protein	2729.96	0.275755	0.0642435	4.29234	1.76801e-05	4.89468e-05
TGME49_218450	hypothetical protein	5.58266	2.47745	0.876969	2.82501	0.00472792	0.00918917
TGME49_218460	hypothetical protein	0	NA	NA	NA	NA	NA
TGME49_218470	protein disulfide-isomerase, putative	18.0105	0.811449	0.529491	1.53251	0.125397	0.180557
TGME49_218490	hypothetical protein	1091.22	-0.442181	0.0938856	-4.70978	2.47983e-06	7.56266e-06
TGME49_218500	hypothetical protein	120.717	2.70029	0.219108	12.324	6.72756e-35	8.5716e-34
TGME49_218510	hypothetical protein	0	NA	NA	NA	NA	NA
TGME49_218520	microneme protein MIC6	20047.1	-2.11145	0.0822429	-25.6733	2.32267e-145	1.59405e-143
TGME49_218530	proteasome-interacting thioredoxin domain-containing protein	1240.79	0.40662	0.0791564	5.13692	2.79273e-07	9.37515e-07
TGME49_218540	peptidase S15, putative	1449.33	1.16256	0.0766236	15.1724	5.38739e-52	1.03042e-50
TGME49_218550	PIK3R4 kinase-related protein	11660.9	-0.110524	0.0747595	-1.4784	0.139302	0.198306
TGME49_218560	acetyl-coA carboxylase ACC2	5014.37	0.766114	0.121483	6.30633	2.85734e-10	1.26345e-09
TGME49_218570	Nin one binding (NOB1) Zn-ribbon family protein	1576.31	-0.197367	0.0707858	-2.78823	0.00529975	0.0102059
TGME49_218580	RNA methyltransferase, TrmH family protein	901.095	-0.00592057	0.115029	-0.0514701	0.958951	0.968198
TGME49_218590	protein phosphatase 2C domain-containing protein	1578.22	-0.198088	0.0771006	-2.56921	0.0101931	0.0186193
TGME49_218600	RNA recognition motif-containing protein	973.023	-0.308204	0.0810627	-3.80204	0.000143509	0.000352811
TGME49_218610	ATPase (DUF699) protein	1106.76	-0.147091	0.0768064	-1.91509	0.0554815	0.0870878
TGME49_218720	calcium-dependent protein kinase CDPK6	3127.49	-1.59613	0.083215	-19.1808	5.35004e-82	1.72023e-80
TGME49_218730	hypothetical protein	2573.14	-0.117141	0.0784681	-1.49285	0.135476	0.193364
TGME49_218740	membrane protein, putative	1823.9	-2.1166	0.091238	-23.1987	4.69493e-119	2.36688e-117
TGME49_218750	hypothetical protein	459.857	1.37209	0.115474	11.8822	1.46466e-32	1.75137e-31
TGME49_218760	SNAP protein (soluble N-ethylmaleimide-sensitive factor Attachment Protein), putative	1662.52	-0.0369163	0.0698011	-0.528878	0.59689	0.674526
TGME49_218770	carrier superfamily protein	196.243	-0.212005	0.159012	-1.33326	0.182446	0.250342
TGME49_218780	phosphoserine aminotransferase, putative	3260.7	0.497031	0.0713359	6.96748	3.2267e-12	1.64394e-11
TGME49_218790	elongation factor G C-terminus domain-containing protein	1010.54	-0.336401	0.0912843	-3.6852	0.000228524	0.000547639
TGME49_218800	hypothetical protein	675.887	-0.220592	0.0969011	-2.27647	0.0228179	0.0387188
TGME49_218810	histidyl-tRNA synthetase	763.762	-0.209014	0.105624	-1.97886	0.0478322	0.0761525
TGME49_218820	alba 2	6426.96	-0.739841	0.109812	-6.73734	1.61317e-11	7.89382e-11
TGME49_218830	hypothetical protein	1104.09	0.255249	0.0878027	2.90707	0.0036483	0.0072127
TGME49_218840	mutS domain protein	1236.36	0.547466	0.0915171	5.98212	2.20251e-09	9.03006e-09
TGME49_218850	ribosomal protein RPS9	523.154	-0.0726751	0.140922	-0.515711	0.606057	0.682712
TGME49_218860	hypothetical protein	4.93924	-2.40907	1.07514	-2.2407	0.0250456	0.0421922
TGME49_218870	TBC domain-containing protein	935.368	-0.572418	0.0870133	-6.57852	4.75161e-11	2.24574e-10
TGME49_218880	SF-assemblin, putative	2076.25	-0.540057	0.0851351	-6.34353	2.24564e-10	1.00659e-09
TGME49_218890	hypothetical protein	196.681	4.45186	0.21267	20.9332	2.67232e-97	1.04927e-95
TGME49_218900	hypothetical protein	1.50318	1.35119	1.68965	0.799687	0.423892	0.511741
TGME49_218910	hypothetical protein	646.384	0.0776914	0.102732	0.756257	0.449495	0.537643
TGME49_218920	proteasome subunit beta type, putative	3082.1	0.64986	0.0813374	7.98968	1.35285e-15	8.43412e-15
TGME49_218930	BTB/POZ domain-containing protein	85.9295	0.438011	0.217917	2.00999	0.0444324	0.0713346
TGME49_218940	hypothetical protein	1558.54	-0.0962262	0.0920578	-1.04528	0.295894	0.379188
TGME49_218950	hypothetical protein	690.362	-0.305275	0.0918246	-3.32455	0.000885623	0.00194015
TGME49_218955	hypothetical protein	579.953	0.0316514	0.200358	0.157974	0.874477	0.909675
TGME49_218960	AP2 domain transcription factor AP2XII-1	11708.8	0.074003	0.124099	0.596321	0.550961	0.634028
TGME49_219070	cyclic nucleotide-binding domain-containing protein	4332.69	-0.196302	0.0651644	-3.01241	0.00259186	0.00526691
TGME49_219080	edge expressed protein, putative	1114.42	0.0821903	0.0963324	0.853195	0.393551	0.48159
TGME49_219090	hypothetical protein	4.48026	1.68217	0.901843	1.86526	0.0621447	0.0965264
TGME49_219100	cyclin-dependent kinase regulatory subunit protein	721.281	0.428084	0.0987984	4.3329	1.47157e-05	4.11163e-05
TGME49_219110	hypothetical protein	0	NA	NA	NA	NA	NA
TGME49_219120	zinc finger (CCCH type) motif-containing protein	7099.21	0.0177583	0.0888408	0.199889	0.841567	0.882862
TGME49_219125	hypothetical protein	61.5596	1.17085	0.249698	4.68908	2.7444e-06	8.33217e-06
TGME49_219130	NADPH-glutathione reductase	1142.65	0.432611	0.103413	4.18335	2.87248e-05	7.72967e-05
TGME49_219140	EF-1 guanine nucleotide exchange domain-containing protein	2345.54	-1.33388	0.111577	-11.9548	6.13035e-33	7.43931e-32
TGME49_219150	zinc finger, zz type domain-containing protein	866.088	-0.215286	0.0915873	-2.35061	0.0187425	0.0323753
TGME49_219160	hypothetical protein	13.3882	-0.925993	0.581343	-1.59285	0.111193	0.162628
TGME49_219170	hypothetical protein	1229.36	-0.517765	0.0968517	-5.34595	8.99423e-08	3.15668e-07
TGME49_219175	hypothetical protein	164.852	-0.39065	0.172148	-2.26927	0.0232521	0.0394146
TGME49_219180	acetyltransferase, GNAT family protein	491.894	-0.476502	0.115446	-4.12749	3.66752e-05	9.74069e-05
TGME49_219190	nuclear movement protein domain containing protein	1391.52	-0.60733	0.102069	-5.95019	2.67836e-09	1.09207e-08
TGME49_219200	DEAD/DEAH box RNA helicase family protein	1324.62	-0.0106322	0.0820535	-0.129576	0.896902	0.92394
TGME49_219210	ankyrin repeat-containing protein	589.064	-0.103864	0.100621	-1.03224	0.301961	0.385813
TGME49_219218	hypothetical protein	1240.97	4.08354	0.0920792	44.3481	0	0
TGME49_219222	hypothetical protein	50.9193	3.75835	0.357134	10.5236	6.72379e-26	6.51402e-25
TGME49_219230	AMP-binding enzyme domain-containing protein	2665.78	-0.226557	0.0807524	-2.80558	0.00502268	0.00972505
TGME49_219240	Peptidyl-tRNA hydrolase PTH2 domain-containing protein	518.157	0.253486	0.137599	1.8422	0.0654455	0.101211
TGME49_219250	acetyltransferase, GNAT family protein	3538.37	-0.645235	0.0638006	-10.1133	4.82229e-24	4.4004e-23
TGME49_219260	cation-transporting ATPase, putative	2894.77	0.829804	0.104215	7.9624	1.68729e-15	1.04656e-14
TGME49_219270	multi-pass transmembrane protein	11973.9	-0.121488	0.0580188	-2.09394	0.0362652	0.0591055
TGME49_219280	actin like protein ALP1	2056.56	-0.148814	0.0796721	-1.86783	0.0617857	0.0960053
TGME49_219290	F-actin-capping protein subunit beta, putative	1259.65	0.432913	0.090425	4.78754	1.68839e-06	5.22711e-06
TGME49_219300	ran binding protein	867.411	0.0646817	0.101619	0.636515	0.524441	0.608915
TGME49_219310	DnaK family protein	5214.95	0.411132	0.065122	6.31326	2.73225e-10	1.21076e-09
TGME49_219320	acid phosphatase GAP50	20643.9	-0.172597	0.0640966	-2.69276	0.00708631	0.0133596
TGME49_219348	SAG-related sequence SRS55M	6.16727	-2.81763	1.07198	-2.62844	0.0085777	0.0158817
TGME49_219370	hypothetical protein	93.4499	1.52328	0.222875	6.83468	8.21857e-12	4.09733e-11
TGME49_219430	tRNA ligase class II core domain (G, H, P, S and T) domain-containing protein	721.068	0.319398	0.0998247	3.19959	0.00137623	0.00291864
TGME49_219440	hypothetical protein	1799.28	0.151151	0.0673912	2.2429	0.0249035	0.0419874
TGME49_219450	WD domain, G-beta repeat-containing protein	64.604	0.902013	0.260546	3.46201	0.000536149	0.00121767
TGME49_219460	hypothetical protein	1071.66	0.0329641	0.0984082	0.334974	0.737645	0.796555
TGME49_219470	hypothetical protein	234.29	0.281065	0.179625	1.56473	0.117645	0.170676
TGME49_219485	hypothetical protein	1879.98	1.2509	0.101484	12.326	6.5611e-35	8.37258e-34
TGME49_219500	hypothetical protein	1452.4	-0.637045	0.0759109	-8.39201	4.77912e-17	3.20979e-16
TGME49_219510	GTP binding protein 7 isoform 2 family protein, putative	1074.09	-0.126895	0.0810997	-1.56468	0.117657	0.170676
TGME49_219520	histone arginine methyltransferase PRMT1	2379.94	0.28741	0.0778807	3.69039	0.000223912	0.000537533
TGME49_219530	hypothetical protein	418.89	-0.297288	0.120008	-2.47725	0.0132401	0.023625
TGME49_219540	cytosolic tRNA-Ala synthetase	6842.3	-0.113139	0.058062	-1.9486	0.0513434	0.0811851
TGME49_219550	dihydrolipoyllysine-residue succinyltransferase component of oxoglutarate dehydrogenase	2655.3	-0.219348	0.06676	-3.28563	0.00101756	0.00219793
TGME49_219570	hypothetical protein	22.625	0.0245537	0.390061	0.0629483	0.949808	0.960867
TGME49_219590	RuvB family 1 protein	2357.38	0.113727	0.084269	1.34957	0.177153	0.244352
TGME49_219600	hypothetical protein	1888.15	0.046624	0.0711823	0.654995	0.512471	0.597769
TGME49_219610	hypothetical protein	391.458	0.934613	0.109397	8.54332	1.30418e-17	9.07259e-17
TGME49_219620	hypothetical protein	727.653	-0.229879	0.0978255	-2.34989	0.0187789	0.0324312
TGME49_219630	flavodoxin domain-containing protein	2058.85	-1.1334	0.070238	-16.1366	1.41137e-58	3.04939e-57
TGME49_219640	hypothetical protein	850.091	-0.0954043	0.104539	-0.912617	0.361444	0.448824
TGME49_219650	transporter, small conductance mechanosensitive ion channel (MscS) family protein	241.318	-0.529343	0.147379	-3.59171	0.000328512	0.000768943
TGME49_219660	hypothetical protein	43.3986	1.54383	0.315231	4.89744	9.70925e-07	3.09144e-06
TGME49_219670	zinc finger (CCCH type) motif-containing protein	5.12336	-0.215566	0.880698	-0.244767	0.806637	0.855148
TGME49_219678	hypothetical protein	520.693	0.197433	0.112664	1.7524	0.0797058	0.120908
TGME49_219682	pyruvate dehydrogenase kinase, putative	964.537	-0.157487	0.088526	-1.77899	0.0752419	0.114753
TGME49_219690	hypothetical protein	8047.35	-0.609025	0.100238	-6.07578	1.23386e-09	5.18093e-09
TGME49_219700	DNA replication licensing factor MCM4, putative	3714.27	0.502773	0.0598745	8.39711	4.57609e-17	3.07849e-16
TGME49_219710	hypothetical protein	2901.48	0.256596	0.0696832	3.68232	0.000231123	0.000553218
TGME49_219720	Ras-related protein Rab-5C, putative	1272.31	0.100469	0.0804522	1.2488	0.211738	0.284279
TGME49_219730	hypothetical protein	6525.4	-1.08717	0.0599662	-18.1298	1.85495e-73	5.22393e-72
TGME49_219738	hypothetical protein	2722.15	0.334277	0.0752514	4.44214	8.9069e-06	2.55776e-05
TGME49_219742	hypothetical protein	6.08934	1.23392	0.915638	1.34761	0.177784	0.245015
TGME49_219750	cytochrome c, putative	3670.51	-0.646972	0.120478	-5.37006	7.87121e-08	2.78407e-07
TGME49_219760	N-acetyltransferase family protein	687.548	-0.107864	0.132328	-0.815131	0.414997	0.502731
TGME49_219770	30S ribosomal protein S12, putative	579.24	-0.440019	0.104385	-4.21535	2.4939e-05	6.76668e-05
TGME49_219780	hypothetical protein	0	NA	NA	NA	NA	NA
TGME49_219790	pre-mRNA processing factor PRP3	1085.03	-0.15876	0.077093	-2.05933	0.0394631	0.063922
TGME49_219800	vacuolar ATP synthase subunit b, putative	3761.54	0.350735	0.0641262	5.46945	4.51428e-08	1.62845e-07
TGME49_219810	hypothetical protein	9317.47	-0.511157	0.0661488	-7.72738	1.09783e-14	6.56846e-14
TGME49_219820	polyubiquitin UbC, putative	2533.86	-0.689796	0.0788859	-8.74422	2.24564e-18	1.64191e-17
TGME49_219828	HMG (high mobility group) box domain-containing protein	78.7319	0.116782	0.219603	0.531786	0.594874	0.6729
TGME49_219832	cyclin-dependent kinase regulatory subunit protein	795.14	1.29243	0.108155	11.9497	6.51523e-33	7.88295e-32
TGME49_219840	hypothetical protein	9.43803	-1.60643	0.766558	-2.09564	0.0361141	0.0588828
TGME49_219850	prolyl-tRNA synthetase (ProRS)	5741.91	0.305455	0.064677	4.72278	2.32643e-06	7.11342e-06
TGME49_219860	replication licensing factor, putative	5025.37	0.510123	0.063151	8.07783	6.59291e-16	4.17722e-15
TGME49_220025	hypothetical protein	1.08385	-2.90899	2.05498	-1.41558	0.156899	0.220284
TGME49_220060	hypothetical protein	3.23482	3.84643	1.48787	2.5852	0.00973216	0.0178292
TGME49_220070	hypothetical protein	73.1098	6.60729	0.586848	11.2589	2.09264e-29	2.25767e-28
TGME49_220080	Toxoplasma gondii family C protein	20.6322	4.97948	0.713933	6.97471	3.06495e-12	1.56349e-11
TGME49_220090	hypothetical protein	753.611	-0.25037	0.0923166	-2.71208	0.00668619	0.0126462
TGME49_220100	phosphoribosylpyrophosphate synthetase	1653.23	-0.280456	0.091255	-3.07332	0.00211692	0.00436368
TGME49_220110	hypothetical protein	673.334	-0.1073	0.114275	-0.93896	0.347751	0.434263
TGME49_220120	hypothetical protein	402.112	0.167563	0.136415	1.22833	0.219323	0.293064
TGME49_220125	hypothetical protein	67.4654	0.546996	0.233318	2.34443	0.0190564	0.032848
TGME49_220128	hypothetical protein	42.0356	0.577987	0.332981	1.73579	0.0826003	0.124856
TGME49_220132	hypothetical protein	324.489	-0.0710685	0.172988	-0.410828	0.681199	0.749412
TGME49_220140	EF hand domain-containing protein	285.931	0.0956323	0.170137	0.56209	0.574055	0.655157
TGME49_220145	hypothetical protein	0.105861	0.335547	4.08047	0.0822324	0.934462	0.95013
TGME49_220150	50S ribosomal protein L16, putative	476.934	-0.130987	0.0999192	-1.31093	0.189881	0.25872
TGME49_220160	WD domain-containing protein	507.68	-0.13141	0.112941	-1.16353	0.244616	0.322245
TGME49_220170	hypothetical protein	1383.11	-0.16575	0.0754357	-2.19723	0.0280039	0.0468087
TGME49_220175	hypothetical protein	297.533	-0.989247	0.127126	-7.78166	7.1581e-15	4.32718e-14
TGME49_220180	hypothetical protein	102.791	-0.253583	0.275379	-0.920849	0.357129	0.444547
TGME49_220190	hypothetical protein	250.522	-0.120897	0.141828	-0.852419	0.393981	0.4819
TGME49_220200	hypothetical protein	937.987	0.0829228	0.100737	0.823161	0.410416	0.498419
TGME49_220208	hypothetical protein	761.992	-0.346731	0.103394	-3.35351	0.000797944	0.00176178
TGME49_220212	pseudouridine synthase	248.993	-0.464383	0.135193	-3.43496	0.000592643	0.00133594
TGME49_220230	leucine rich repeat-containing protein	1108.58	-0.386662	0.0780472	-4.95421	7.26236e-07	2.34805e-06
TGME49_220240	hypothetical protein	5131.32	-1.2754	0.0662589	-19.2487	1.44801e-82	4.71152e-81
TGME49_220250	Nucleotide-sensitive chloride conductance regulator (ICln) protein	1076.64	-0.849252	0.0953817	-8.90372	5.40042e-19	4.03156e-18
TGME49_220260	hypothetical protein	584.832	-0.728448	0.128426	-5.67211	1.41052e-08	5.33816e-08
TGME49_220270	alveolin domain containing intermediate filament IMC6	7686.14	-0.231038	0.0587476	-3.93271	8.3992e-05	0.000212372
TGME49_220280	mucin family glycoprotein	45.5026	0.0803359	0.305063	0.263342	0.792287	0.843579
TGME49_220290	hypothetical protein	860.065	0.227802	0.106319	2.14263	0.0321432	0.0531404
TGME49_220300	ribosomal protein L15 protein	1333.44	0.525917	0.0869195	6.05062	1.4429e-09	6.00007e-09
TGME49_220310	hypothetical protein	1.13908	-2.98905	2.10019	-1.42323	0.154669	0.21764
TGME49_220320	BSD domain-containing protein	356.198	-0.166732	0.128904	-1.29346	0.195853	0.265862
TGME49_220330	hypothetical protein	1138.49	1.36117	0.088856	15.3189	5.72085e-53	1.11509e-51
TGME49_220340	hypothetical protein	1195.06	1.94492	0.135802	14.3217	1.60046e-46	2.71745e-45
TGME49_220350	tRNA ligases class II (D, K and N) domain-containing protein	1525.87	0.21836	0.0813481	2.68426	0.00726903	0.0136788
TGME49_220360	FAD binding domain-containing protein	2143.83	0.200077	0.0861666	2.32198	0.020234	0.0347312
TGME49_220370	hypothetical protein	1946.24	0.0724255	0.0703125	1.03005	0.302986	0.386738
TGME49_220380	hypothetical protein	1937.13	-1.71657	0.0774263	-22.1704	6.63654e-109	3.06218e-107
TGME49_220390	hypothetical protein	3295.36	0.446481	0.0666256	6.70134	2.06512e-11	1.00094e-10
TGME49_220400	actin depolymerizing factor ADF	15547.4	-1.18489	0.11096	-10.6786	1.28216e-26	1.27389e-25
TGME49_220420	3'5'-cyclic nucleotide phosphodiesterase domain-containing protein	124.863	0.0151174	0.175769	0.0860069	0.931461	0.95013
TGME49_220430	hypothetical protein	1041.79	0.576742	0.0939817	6.13674	8.42318e-10	3.58479e-09
TGME49_220440	cyclin-dependent kinase regulatory subunit protein	690.218	1.13987	0.0969777	11.754	6.73844e-32	7.83943e-31
TGME49_220450	ribonuclease HI protein	400.969	1.16131	0.123759	9.38363	6.37401e-21	5.18491e-20
TGME49_220460	SNF7 family protein	652.793	1.60815	0.101495	15.8446	1.53225e-56	3.17611e-55
TGME49_220470	hypothetical protein	3463.48	-0.387631	0.0653755	-5.9293	3.04226e-09	1.23001e-08
TGME49_220480	hypothetical protein	437.761	-0.0116197	0.129235	-0.0899113	0.928358	0.94882
TGME49_220490	pre-rRNA-processing protein PNO1, putative	983.385	-0.104452	0.0850738	-1.22778	0.219529	0.293282
TGME49_220500	UBX domain-containing protein	3162.37	-0.72392	0.090136	-8.03142	9.63479e-16	6.05753e-15
TGME49_220510	hypothetical protein	2188.92	-0.687067	0.0780061	-8.80787	1.27552e-18	9.39327e-18
TGME49_220520	hypothetical protein	2504.3	-0.0535683	0.262234	-0.204276	0.838137	0.879942
TGME49_220525	hypothetical protein	254.465	-0.0220486	0.201896	-0.109208	0.913038	0.937017
TGME49_220530	AP2 domain transcription factor AP2V-1	1429.8	-0.007608	0.0957733	-0.0794376	0.936685	0.951717
TGME49_220540	hypothetical protein	332.135	-0.719469	0.138988	-5.1765	2.26086e-07	7.64256e-07
TGME49_220560	hypothetical protein	33.9031	2.6203	0.456906	5.73488	9.75829e-09	3.74863e-08
TGME49_220570	hypothetical protein	1319.84	-0.127361	0.0941779	-1.35234	0.176266	0.243458
TGME49_220580	hypothetical protein	82.4097	0.1286	0.216907	0.59288	0.553261	0.63569
TGME49_220585	hypothetical protein	721.143	2.14939	0.103177	20.8321	2.2158e-96	8.57652e-95
TGME49_220600	hypothetical protein	2291.09	0.325353	0.0688398	4.72624	2.28717e-06	6.99601e-06
TGME49_220610	protein phosphatase 2C domain-containing protein	1050.81	0.0886559	0.079692	1.11248	0.265931	0.346278
TGME49_220630	hypothetical protein	7900.62	1.06957	0.063044	16.9654	1.481e-64	3.64318e-63
TGME49_220640	hypothetical protein	2695.74	0.59975	0.102254	5.8653	4.48309e-09	1.77907e-08
TGME49_220650	hypothetical protein	147.229	0.688511	0.174632	3.94263	8.05915e-05	0.000204344
TGME49_220720	hypothetical protein	65.9686	-1.95766	0.29701	-6.59122	4.36234e-11	2.06654e-10
TGME49_220730	hypothetical protein	316.481	-1.28818	0.156089	-8.25286	1.54642e-16	1.00795e-15
TGME49_220740	hypothetical protein	85.5021	-1.51371	0.266169	-5.68702	1.29277e-08	4.91071e-08
TGME49_220840	threonine synthase	6.02863	0.586919	0.787806	0.745005	0.456269	0.54439
TGME49_220850	hypothetical protein	0	NA	NA	NA	NA	NA
TGME49_220860	DEAD/DEAH box helicase	1892.89	-0.119765	0.076272	-1.57024	0.116359	0.169154
TGME49_220870	hypothetical protein	1016.46	-0.778144	0.0980139	-7.93912	2.03626e-15	1.26081e-14
TGME49_220880	hypothetical protein	1173.21	-0.330043	0.0938102	-3.5182	0.000434482	0.000999895
TGME49_220890	hypothetical protein	1871.84	-1.20921	0.082474	-14.6618	1.13285e-48	2.02008e-47
TGME49_220900	hypothetical protein	11299.1	0.0228616	0.0629443	0.363205	0.716452	0.778611
TGME49_220910	HEAT repeat-containing protein	1971.47	-0.28934	0.0736694	-3.92754	8.58194e-05	0.000216591
TGME49_220920	hypothetical protein	503.862	0.405411	0.105016	3.86047	0.000113169	0.000281697
TGME49_220930	hypothetical protein	2345.32	-0.0307102	0.0688659	-0.445941	0.65564	0.727627
TGME49_220940	ribosomal RNA methyltransferase (FtsJ) family protein	517.263	0.666965	0.0985199	6.76985	1.28917e-11	6.33219e-11
TGME49_220950	hypothetical protein	9822.46	-1.48451	0.073373	-20.2324	5.07228e-91	1.84113e-89
TGME49_221160	acetyltransferase, GNAT family protein	1073.95	-0.133998	0.0854356	-1.56842	0.116784	0.169591
TGME49_221170	CAAX metallo endopeptidase	1667.18	0.196532	0.0704345	2.79028	0.00526633	0.0101511
TGME49_221180	hypothetical protein	5672.63	-1.05542	0.0613551	-17.2017	2.57654e-66	6.57582e-65
TGME49_221190	mrna cleavage factor family protein, putative	717.947	-0.835566	0.111885	-7.46806	8.13884e-14	4.64825e-13
TGME49_221200	CW-type Zinc Finger protein	3203.48	-0.159254	0.0615163	-2.5888	0.00963097	0.0176636
TGME49_221210	cyclophilin	10295.5	-0.451233	0.117599	-3.83706	0.000124515	0.000308155
TGME49_221220	hypothetical protein	269.346	1.78412	0.150302	11.8703	1.68931e-32	2.0141e-31
TGME49_221230	hypothetical protein	2648.79	0.292824	0.060546	4.8364	1.32214e-06	4.15171e-06
TGME49_221240	hypothetical protein	1.16295	-0.1985	2.38096	-0.0833697	0.933558	0.95013
TGME49_221250	hypothetical protein	3149.94	0.151278	0.0690929	2.18949	0.0285611	0.0476427
TGME49_221260	Class-II DAHP synthetase family protein	989.961	0.183901	0.0800333	2.2978	0.021573	0.0367591
TGME49_221265	hypothetical protein	4.67329	0.667207	0.929431	0.717866	0.47284	0.560884
TGME49_221270	oxidoreductase, 2OG-Fe(II) oxygenase family protein	1884.42	-0.20456	0.080812	-2.5313	0.011364	0.0205376
TGME49_221275	hypothetical protein	1.72347	0.775848	1.81414	0.427668	0.668893	0.738722
TGME49_221280	hypothetical protein	2428.64	0.764922	0.118707	6.44381	1.1651e-10	5.34871e-10
TGME49_221295	hypothetical protein	1818.9	0.741645	0.120806	6.13914	8.29696e-10	3.53291e-09
TGME49_221310	aminopeptidase N protein	868.645	1.45816	0.0840188	17.3551	1.80411e-67	4.6924e-66
TGME49_221320	acetyl-CoA carboxylase ACC1	6622.84	0.777328	0.101332	7.6711	1.70523e-14	1.00844e-13
TGME49_221330	DNA gyrase/topoisomerase IV, A subunit domain-containing protein	2297.02	-0.613362	0.0734833	-8.34696	7.00424e-17	4.64315e-16
TGME49_221340	hypothetical protein	690.005	-0.542119	0.103455	-5.24012	1.60472e-07	5.49047e-07
TGME49_221350	Ctr copper transporter family protein	647.221	0.817418	0.0965163	8.46922	2.47042e-17	1.69261e-16
TGME49_221360	hypothetical protein	1931.47	0.147935	0.0730438	2.02529	0.0428379	0.0690598
TGME49_221370	hypothetical protein	883.19	-0.352933	0.0847794	-4.16296	3.14149e-05	8.40922e-05
TGME49_221380	alba 1	10314.6	0.386425	0.0691937	5.58468	2.34137e-08	8.66815e-08
TGME49_221390	hypothetical protein	1530.8	0.333052	0.0785576	4.23959	2.23929e-05	6.12056e-05
TGME49_221400	hypothetical protein	10388.7	0.945506	0.115365	8.19579	2.48944e-16	1.59963e-15
TGME49_221410	actin-like protein ALP4	1538.52	-0.687371	0.0835738	-8.22471	1.95659e-16	1.2652e-15
TGME49_221415	hypothetical protein	8.35863	-2.82854	0.912106	-3.10111	0.00192798	0.0040025
TGME49_221420	Chromosome-associated kinesin KLP1, putative	41.3152	1.09742	0.355811	3.08429	0.00204041	0.00421553
TGME49_221430	hypothetical protein	170.058	-0.0660439	0.149569	-0.44156	0.658807	0.730151
TGME49_221440	RPGR, putative	975.253	-0.0279827	0.088644	-0.315675	0.752249	0.809116
TGME49_221450	SPRY domain-containing protein	809.346	-0.0073426	0.110694	-0.0663322	0.947113	0.959347
TGME49_221455	hypothetical protein	201.038	0.860813	0.148819	5.78431	7.28105e-09	2.83029e-08
TGME49_221460	phosphoglycerate mutase family protein	1822.58	0.112957	0.077063	1.46578	0.142708	0.20259
TGME49_221470	hypothetical protein	7894.33	0.259951	0.0718203	3.61946	0.000295214	0.000696423
TGME49_221480	hypothetical protein	5157.65	-1.45205	0.0672122	-21.604	1.6466e-103	7.00406e-102
TGME49_221490	cell cycle regulator protein	563.487	-0.399338	0.110606	-3.61046	0.000305659	0.000718572
TGME49_221500	dual specificity phosphatase, catalytic domain-containing protein	1304.27	-0.395346	0.0902498	-4.38058	1.18364e-05	3.3507e-05
TGME49_221510	hypothetical protein	3007.49	-0.537467	0.115071	-4.67074	3.00112e-06	9.06441e-06
TGME49_221518	hypothetical protein	372.362	0.263764	0.150104	1.75721	0.0788815	0.119744
TGME49_221522	adaptor complexes medium subunit family protein	2023.26	0.0883109	0.085632	1.03128	0.302408	0.386263
TGME49_221530	hypothetical protein	1446.48	-0.431156	0.0755772	-5.70485	1.16448e-08	4.44406e-08
TGME49_221540	hypothetical protein	812.869	0.645924	0.0864793	7.46911	8.07399e-14	4.61444e-13
TGME49_221550	CMGC kinase, MAPK family, MEK kinase-related (incomplete catalytic triad)	1014.78	6.20336	0.453169	13.6888	1.18399e-42	1.82102e-41
TGME49_221560	hypothetical protein	1.88459	2.29772	1.39937	1.64197	0.100596	0.148997
TGME49_221570	pre-rRNA-processing protein, putative	348.112	-0.186309	0.140409	-1.3269	0.184542	0.252497
TGME49_221580	ribosomal RNA large subunit methyltransferase J protein	2575.48	0.436588	0.107077	4.07733	4.55557e-05	0.000119554
TGME49_221585	hypothetical protein	401.362	0.0787914	0.130365	0.604393	0.545583	0.629169
TGME49_221590	dual specificity phosphatase, catalytic domain-containing protein	7414.72	-0.540578	0.0618483	-8.74038	2.32324e-18	1.69561e-17
TGME49_221600	hypothetical protein	554.829	0.0538495	0.111373	0.483507	0.628736	0.703216
TGME49_221610	ubiquitin carboxyl-terminal hydrolase	1938.43	0.272479	0.0809346	3.36666	0.000760852	0.00168489
TGME49_221620	beta-tubulin, putative	8223.34	-0.138081	0.0868924	-1.58911	0.112036	0.163714
TGME49_221630	hypothetical protein	1266.35	0.402621	0.0937794	4.29328	1.76054e-05	4.87566e-05
TGME49_221640	hypothetical protein	1648.45	0.217071	0.0849214	2.55614	0.0105841	0.0192517
TGME49_221660	DEAD/DEAH box helicase domain-containing protein	1786.61	-0.142284	0.0972596	-1.46293	0.143486	0.203482
TGME49_221665	hypothetical protein	47.9841	1.53223	0.29741	5.15191	2.57844e-07	8.68017e-07
TGME49_221670	transcriptional elongation factor FACT140	5834.32	0.157346	0.0613307	2.56554	0.0103014	0.0188004
TGME49_221675	hypothetical protein	6173.47	0.263259	0.0631238	4.17052	3.03906e-05	8.14841e-05
TGME49_221685	hypothetical protein	12.7184	-1.29551	0.630164	-2.05583	0.0397991	0.0644025
TGME49_221690	hypothetical protein	1291.19	-0.13588	0.0849992	-1.5986	0.109909	0.16098
TGME49_221700	hypothetical protein	1350.26	-0.340227	0.091698	-3.7103	0.000207016	0.000499321
TGME49_221710	TBC domain-containing protein	1564.92	0.095288	0.096182	0.990706	0.321829	0.406744
TGME49_221720	hypothetical protein	2385.03	-0.00172944	0.0994331	-0.0173931	0.986123	0.989759
TGME49_221818	hypothetical protein	223.005	-0.0425849	0.146317	-0.291047	0.771016	0.825388
TGME49_221830	subtilisin SUB12	223.634	2.916	0.172374	16.9167	3.39139e-64	8.26791e-63
TGME49_221840	hypothetical protein	1646.16	4.59002	0.0950375	48.297	0	0
TGME49_221850	prohibitin family protein, putative	403.485	0.0388765	0.107177	0.362732	0.716805	0.778891
TGME49_221855	hypothetical protein	49.8683	0.0575823	0.295645	0.194769	0.845574	0.886041
TGME49_221860	hypothetical protein	22.5768	-0.314435	0.477912	-0.657935	0.51058	0.596302
TGME49_221865	hypothetical protein	54.0418	-0.396593	0.286718	-1.38322	0.166599	0.232155
TGME49_221870	hypothetical protein	2913.91	-0.158069	0.0777593	-2.0328	0.0420724	0.0678927
TGME49_221880	hypothetical protein	737.249	0.868197	0.099513	8.72446	2.67458e-18	1.94682e-17
TGME49_221890	WD domain, G-beta repeat-containing protein	298.174	1.06448	0.181483	5.86545	4.47904e-09	1.77834e-08
TGME49_221895	hypothetical protein	16.3665	1.75493	0.583128	3.0095	0.00261674	0.00531087
TGME49_221900	hypothetical protein	552.372	-0.545209	0.116901	-4.66387	3.10322e-06	9.36585e-06
TGME49_221905	hypothetical protein	902.762	-0.159915	0.0904624	-1.76775	0.0771029	0.11735
TGME49_221910	AN1 family Zinc finger domain-containing protein	2933.12	-0.316795	0.0854452	-3.70758	0.000209249	0.000504456
TGME49_221922	NifU family domain-containing protein	445.339	0.12566	0.112459	1.11738	0.263832	0.34382
TGME49_221930	hypothetical protein	0.753632	3.69911	2.54982	1.45074	0.146854	0.207716
TGME49_221940	adaptin n terminal region domain-containing protein	1490.42	-0.183734	0.089032	-2.06369	0.0390471	0.0632985
TGME49_221950	splicesome-associated protein, putative	2550.08	-0.269657	0.0633272	-4.25816	2.06115e-05	5.6602e-05
TGME49_221970	hypothetical protein	680.944	-0.317933	0.105469	-3.01446	0.00257436	0.00523266
TGME49_221980	U1 zinc finger protein	616.199	-0.36807	0.0933887	-3.94127	8.10521e-05	0.00020532
TGME49_221990	hypothetical protein	2567.92	-0.211952	0.0662623	-3.19869	0.00138055	0.00292704
TGME49_222000	brix domain-containing protein	1020.29	0.136187	0.0915824	1.48704	0.137003	0.195305
TGME49_222010	HAD hydrolase, family IIID protein	630.123	0.205391	0.0981455	2.09272	0.0363742	0.0592714
TGME49_222020	phosphoglycerate kinase PGKII	647.809	0.260705	0.0962013	2.71	0.00672834	0.0127229
TGME49_222030	hypothetical protein	898.941	0.488701	0.100367	4.86914	1.12088e-06	3.53717e-06
TGME49_222040	Ran-interacting Mog1 protein	820.05	-0.0453829	0.0816734	-0.555664	0.578441	0.658987
TGME49_222050	hypothetical protein	2636.15	-0.507441	0.101087	-5.01985	5.17122e-07	1.6968e-06
TGME49_222060	hypothetical protein	994.324	-0.173828	0.0918032	-1.89349	0.0582934	0.0910291
TGME49_222070	elongation factor Tu GTP binding domain-containing protein	595.733	-0.538614	0.108489	-4.9647	6.88084e-07	2.22822e-06
TGME49_222075	hypothetical protein	1.54152	2.62438	2.00031	1.31199	0.189525	0.258362
TGME49_222080	hypothetical protein	0.83539	-2.53988	2.47735	-1.02524	0.305249	0.38898
TGME49_222090	hypothetical protein	892.801	-0.456107	0.113293	-4.02591	5.6755e-05	0.000147102
TGME49_222100	hypothetical protein	1623.03	-0.779337	0.0809635	-9.62577	6.22376e-22	5.22937e-21
TGME49_222110	PUB domain-containing protein	1647.49	-0.28063	0.0742609	-3.77897	0.00015748	0.000385996
TGME49_222120	hypothetical protein	1011.52	-0.285892	0.0881843	-3.24198	0.00118704	0.00253931
TGME49_222130	hypothetical protein	1553.98	-0.594554	0.0827067	-7.1887	6.54104e-13	3.49383e-12
TGME49_222140	DEAD/DEAH box helicase domain-containing protein	747.98	0.00294849	0.121345	0.0242985	0.980615	0.984956
TGME49_222150	hypothetical protein	66.4834	0.735307	0.2865	2.56652	0.0102726	0.0187523
TGME49_222155	hypothetical protein	287.463	0.603554	0.122316	4.9344	8.0397e-07	2.58505e-06
TGME49_222160	aldehyde dehydrogenase	1324.25	1.34575	0.0789134	17.0535	3.2919e-65	8.2723e-64
TGME49_222170	dense-granule antigen DG32	5599.55	-0.26461	0.062682	-4.22146	2.42722e-05	6.59671e-05
TGME49_222180	hypothetical protein	503.96	-0.409343	0.109927	-3.72379	0.000196257	0.000475617
TGME49_222188	hypothetical protein	27.8339	1.14097	0.378963	3.01078	0.00260578	0.00529124
TGME49_222192	hypothetical protein	599.282	-0.428801	0.101662	-4.2179	2.4659e-05	6.69514e-05
TGME49_222200	LMBR1 family region protein, putative	633.451	0.0703593	0.0996219	0.706263	0.480024	0.567366
TGME49_222210	SPFH domain / Band 7 family protein	946.163	0.171015	0.0862081	1.98374	0.0472848	0.0754395
TGME49_222220	alveolin domain containing intermediate filament IMC7	17407.6	0.215722	0.0811394	2.65866	0.00784517	0.0146382
TGME49_222230	hypothetical protein	1297.2	-0.323289	0.107393	-3.01033	0.00260967	0.00529783
TGME49_222240	hypothetical protein	2399	-0.427647	0.0790479	-5.40997	6.30341e-08	2.24607e-07
TGME49_222245	hypothetical protein	1544.54	-0.69898	0.0882219	-7.92297	2.31909e-15	1.4316e-14
TGME49_222250	hypothetical protein	323.345	0.0473832	0.124018	0.382068	0.702411	0.76604
TGME49_222260	hypothetical protein	35.9108	2.18202	0.344075	6.34171	2.27226e-10	1.01741e-09
TGME49_222270	hypothetical protein	852.347	0.418297	0.108217	3.86534	0.000110935	0.00027656
TGME49_222280	hypothetical protein	605.408	-0.627872	0.112663	-5.57301	2.50375e-08	9.22749e-08
TGME49_222290	LSM domain-containing protein	892.311	-0.0702865	0.0936332	-0.750657	0.452859	0.540953
TGME49_222300	hypothetical protein	1747.45	2.10734	0.0761075	27.689	9.46398e-169	8.40134e-167
TGME49_222305	hypothetical protein	79.0532	0.118693	0.220954	0.537182	0.591142	0.669327
TGME49_222310	hypothetical protein	1017.6	-0.496591	0.0936368	-5.30338	1.1368e-07	3.94236e-07
TGME49_222330	hypothetical protein	453.568	0.11379	0.116896	0.973424	0.330343	0.41551
TGME49_222340	NOL1/NOP2/sun family protein	54.2392	2.37331	0.290014	8.18345	2.75827e-16	1.76958e-15
TGME49_222350	hypothetical protein	2818.8	0.0137891	0.0677863	0.203421	0.838806	0.880305
TGME49_222360	hypothetical protein	2030.71	0.188706	0.06759	2.79192	0.00523962	0.0101067
TGME49_222370	SAG-related sequence SRS13	5240.66	3.58203	0.0636115	56.3112	0	0
TGME49_222380	importin-beta N-terminal domain-containing protein	3622.09	0.0370616	0.0872156	0.424942	0.670879	0.740599
TGME49_222385	hypothetical protein	7.63897	2.34475	0.840299	2.79037	0.00526476	0.0101504
TGME49_222390	hypothetical protein	707.564	1.04734	0.106206	9.86138	6.12013e-23	5.35151e-22
TGME49_222400	hypothetical protein	3265.73	0.616491	0.0673646	9.15157	5.61125e-20	4.37281e-19
TGME49_222410	hypothetical protein	1657.42	0.466568	0.0707631	6.59339	4.29908e-11	2.03776e-10
TGME49_222420	hypothetical protein	246.059	1.5627	0.166507	9.38524	6.27731e-21	5.11134e-20
TGME49_222430	HECT-domain (ubiquitin-transferase) domain-containing protein	1549.94	-0.392657	0.0952889	-4.1207	3.77719e-05	0.000100124
TGME49_222440	hypothetical protein	115.618	-0.278467	0.271819	-1.02446	0.305619	0.38939
TGME49_222660	leucine rich repeat-containing protein	3222.09	-0.552643	0.0706288	-7.82461	5.09219e-15	3.09664e-14
TGME49_222700	hypothetical protein	1.57774	-1.04508	1.56123	-0.669397	0.503242	0.589244
TGME49_222710	IMP-specific 5'-nucleotidase 1, putative	3015.42	-0.285446	0.0632592	-4.51231	6.4124e-06	1.86304e-05
TGME49_222800	glycogen synthase, putative	2364.2	0.116627	0.136745	0.852879	0.393726	0.481732
TGME49_222840	Ser/Thr phosphatase family protein	5947.92	-0.498224	0.0787337	-6.32796	2.48424e-10	1.10686e-09
TGME49_222850	stress responsive a/b barrel domain-containing protein	3238.67	-0.497249	0.0789032	-6.30201	2.93809e-10	1.29845e-09
TGME49_222860	eukaryotic translation initiation factor, putative	7057.01	-0.0823776	0.0641298	-1.28454	0.198952	0.269548
TGME49_222870	hypothetical protein	1703.72	0.0498075	0.0890596	0.559261	0.575984	0.657175
TGME49_222880	hypothetical protein	252.726	0.185609	0.155404	1.19437	0.232334	0.308182
TGME49_222900	phosphoserine phosphatase	4213.9	0.327962	0.09893	3.31509	0.000916148	0.00199845
TGME49_222910	phosphoglycerate mutase	1606.39	0.236125	0.0698628	3.37985	0.000725264	0.00161352
TGME49_222920	mbp-1 interacting protein-2a family protein	907.949	-0.596166	0.121184	-4.91951	8.67599e-07	2.77761e-06
TGME49_222930	hypothetical protein	1622.33	-0.929309	0.0911391	-10.1966	2.05315e-24	1.89899e-23
TGME49_222935	hypothetical protein	3.38165	-4.5556	1.45574	-3.12941	0.00175156	0.00365856
TGME49_222940	hypothetical protein	146.199	0.190092	0.177268	1.07234	0.283568	0.365918
TGME49_222948	hypothetical protein	565.915	0.000259506	0.1005	0.00258214	0.99794	0.998796
TGME49_222952	phosphohistidine phosphatase	1456.19	0.0544753	0.0918021	0.593399	0.552914	0.63547
TGME49_222960	SCY kinase-related protein (incomplete catalytic triad)	784.424	-0.132894	0.100091	-1.32773	0.184266	0.252288
TGME49_222970	inositol(myo)-1(or 4)-monophosphatase 2, putative	1209.55	-0.580966	0.0878888	-6.61024	3.83696e-11	1.8272e-10
TGME49_222975	hypothetical protein	29.7225	1.48093	0.389749	3.79969	0.000144875	0.000356063
TGME49_222980	hypothetical protein	7.80961	4.11639	0.973052	4.23039	2.33286e-05	6.3487e-05
TGME49_222990	ribosomal protein S18, putative	1455.73	-0.224091	0.0742478	-3.01815	0.00254321	0.00517319
TGME49_223000	dynein light chain DLC	1433	0.0817723	0.0917734	0.891025	0.372916	0.4602
TGME49_223010	hypothetical protein	657.421	-0.0962865	0.164358	-0.585835	0.557986	0.640039
TGME49_223020	coproporphyrinogen III oxidase	1080.45	-1.20243	0.111061	-10.8268	2.5704e-27	2.611e-26
TGME49_223025	hypothetical protein	4.3484	-0.0822334	0.942072	-0.0872899	0.930441	0.95013
TGME49_223030	tetratricopeptide repeat-containing protein	1.87419	1.3449	1.5398	0.873428	0.38243	0.469882
TGME49_223040	hypothetical protein	2796.21	-0.0910068	0.0998831	-0.911133	0.362225	0.449657
TGME49_223045	hypothetical protein	1.07163	-2.89472	2.00932	-1.44065	0.149685	0.211135
TGME49_223050	ribosomal protein RPS20	9969.65	-0.760033	0.107253	-7.08638	1.37661e-12	7.17474e-12
TGME49_223060	MORN repeat-containing protein	1024.14	2.42618	0.0904801	26.8145	2.18652e-158	1.76805e-156
TGME49_223070	hypothetical protein	5323.95	-0.21461	0.0649135	-3.30609	0.000946082	0.0020577
TGME49_223080	hypothetical protein	11598.9	0.43143	0.106937	4.03444	5.47328e-05	0.000142041
TGME49_223095	hypothetical protein	526.485	2.29916	0.127243	18.069	5.59281e-73	1.56964e-71
TGME49_223110	glycolipid transfer protein GLTP	6618.59	0.216684	0.0812695	2.66624	0.00767058	0.0143485
TGME49_223120	cyclin-dependent kinase regulatory subunit protein	16.6894	-1.24125	0.521457	-2.38035	0.0172964	0.0301321
TGME49_223125	ubiquitin family protein	1874.65	0.155027	0.0770489	2.01206	0.0442134	0.0710758
TGME49_223130	hypothetical protein	486.697	-0.59757	0.11223	-5.32451	1.01224e-07	3.53438e-07
TGME49_223140	tRNA binding domain-containing protein	2053.91	-0.337279	0.0770404	-4.37796	1.19798e-05	3.38542e-05
TGME49_223150	START domain-containing protein	485.238	-0.351904	0.106902	-3.29184	0.000995337	0.00215736
TGME49_223258	hypothetical protein	14.4396	-0.164599	0.519397	-0.316903	0.751317	0.808433
TGME49_223262	WD domain, G-beta repeat-containing protein	71.0158	1.26802	0.230361	5.50447	3.70284e-08	1.34345e-07
TGME49_223270	hypothetical protein	878.719	-0.171401	0.087671	-1.95505	0.0505768	0.0800815
TGME49_223390	activating signal cointegrator 1 complex subunit 3 family 1 ASCC3L1, putative	5255	0.0267084	0.0820374	0.325564	0.744754	0.802958
TGME49_223400	hypothetical protein	3.64085	-1.879	1.21717	-1.54374	0.122652	0.177041
TGME49_223410	eukaryotic initiation factor-4E, putative	4540.17	-0.0680644	0.071978	-0.945627	0.344339	0.430595
TGME49_223420	DnaJ domain-containing protein	687.976	-0.448482	0.0965342	-4.64583	3.38711e-06	1.01888e-05
TGME49_223430	hypothetical protein	850.34	3.68819	0.12754	28.918	7.09423e-184	7.52449e-182
TGME49_223440	DEAD/DEAH box helicase domain-containing protein	912.888	0.0353524	0.0843176	0.419276	0.675014	0.744174
TGME49_223450	ubiquitin carboxyl-terminal hydrolase	5825.79	0.778962	0.109857	7.09067	1.33465e-12	6.96489e-12
TGME49_223470	hypothetical protein	14.6342	0.475857	0.492194	0.966809	0.333639	0.419012
TGME49_223480	sushi domain (scr repeat) domain-containing protein	910.87	0.861486	0.107098	8.04389	8.70275e-16	5.47576e-15
TGME49_223485	hypothetical protein	1634.53	-0.408507	0.100649	-4.05873	4.93407e-05	0.000129114
TGME49_223490	hypothetical protein	845.252	-0.0572938	0.112325	-0.510072	0.610001	0.686114
TGME49_223500	hypothetical protein	792.848	0.144956	0.0821317	1.76492	0.0775773	0.118006
TGME49_223510	hypothetical protein	914.578	-0.555881	0.0991551	-5.60617	2.06853e-08	7.69993e-08
TGME49_223520	EF hand domain-containing protein	86.1851	-0.703055	0.239212	-2.93904	0.0032923	0.0065565
TGME49_223530	hypothetical protein	2168.89	0.117884	0.0855974	1.37719	0.168454	0.234173
TGME49_223540	importin-beta N-terminal domain-containing protein	2656.42	0.124443	0.0642601	1.93655	0.0527999	0.0832947
TGME49_223550	hypothetical protein	187.498	-0.241063	0.152731	-1.57835	0.114485	0.166847
TGME49_223560	hypothetical protein	920.303	2.22619	0.0951793	23.3895	5.46923e-121	2.86328e-119
TGME49_223570	hypothetical protein	2283.31	0.798681	0.0687066	11.6245	3.09347e-31	3.52855e-30
TGME49_223580	mediator complex subunit MED4	533.376	-0.145221	0.105783	-1.37281	0.169811	0.235899
TGME49_223590	proteasome subunit	4623.99	-0.308951	0.0874119	-3.53442	0.000408665	0.000943882
TGME49_223600	hypothetical protein	756.768	-0.0439272	0.0916543	-0.47927	0.631747	0.706266
TGME49_223610	hypothetical protein	1036.06	-0.35722	0.0843412	-4.23541	2.28134e-05	6.21886e-05
TGME49_223620	golgi SNARE, putative	584.473	-0.470821	0.107634	-4.37428	1.21832e-05	3.43815e-05
TGME49_223630	hypothetical protein	623.088	-0.501699	0.0998528	-5.02438	5.05053e-07	1.65987e-06
TGME49_223640	hypothetical protein	1458.85	0.911028	0.0988464	9.2166	3.06679e-20	2.41296e-19
TGME49_223650	hypothetical protein	320.672	0.313046	0.122238	2.56095	0.0104387	0.0190127
TGME49_223660	50S ribosomal protein L4, putative	7454.85	-0.250666	0.0872906	-2.87162	0.00408369	0.00802104
TGME49_223668	LYAR-type C2HC zinc finger protein	234.783	-0.481324	0.160006	-3.00817	0.00262825	0.00533026
TGME49_223672	3'(2'),5'-bisphosphate nucleotidase	606.284	0.41016	0.102121	4.01643	5.90867e-05	0.000152725
TGME49_223680	ubiquitin family protein	2848.67	-0.424172	0.081204	-5.22353	1.75543e-07	5.98355e-07
TGME49_223685	hypothetical protein	0	NA	NA	NA	NA	NA
TGME49_223690	hypothetical protein	1097.36	-0.723126	0.120446	-6.00373	1.9284e-09	7.93411e-09
TGME49_223700	F5/8 type C domain-containing protein	8.67668	-0.340356	0.707464	-0.481094	0.63045	0.705037
TGME49_223710	tetratricopeptide repeat-containing protein	935.731	-0.0136693	0.0814716	-0.167781	0.866756	0.902792
TGME49_223725	hypothetical protein	689.052	3.16629	0.166582	19.0074	1.48176e-80	4.60135e-79
TGME49_223750	hypothetical protein	1210.39	-0.988387	0.0872506	-11.3281	9.51995e-30	1.04082e-28
TGME49_223760	hypothetical protein	1474.47	-0.191413	0.0817653	-2.34101	0.0192318	0.0331434
TGME49_223770	hypothetical protein	0	NA	NA	NA	NA	NA
TGME49_223780	hypothetical protein	2141.29	0.178302	0.0815031	2.18767	0.0286934	0.0478537
TGME49_223790	hypothetical protein	2885.64	-0.436614	0.0621242	-7.02807	2.09405e-12	1.08036e-11
TGME49_223800	hypothetical protein	756.371	0.145676	0.0893283	1.63079	0.102934	0.152019
TGME49_223810	hypothetical protein	2524.71	0.370295	0.0794529	4.66056	3.15348e-06	9.51051e-06
TGME49_223830	fasciclin domain-containing protein	14.8921	-0.494644	0.540014	-0.915985	0.359675	0.446831
TGME49_223840	ATP-citrate lyase, putative	4307.3	-0.00392579	0.0911712	-0.0430595	0.965654	0.973985
TGME49_223845	hypothetical protein	112.34	0.380451	0.18651	2.03984	0.0413659	0.0667923
TGME49_223855	RNA recognition motif-containing protein	818.274	-0.164466	0.0876776	-1.8758	0.0606824	0.0943808
TGME49_223870	hypothetical protein	300.714	1.17855	0.156971	7.50806	6.00084e-14	3.4562e-13
TGME49_223880	zinc finger, C3HC4 type (RING finger) domain-containing protein	7268.36	0.00927288	0.138173	0.0671108	0.946493	0.959059
TGME49_223900	hypothetical protein	1134.25	2.98834	0.0899617	33.2179	5.94357e-242	9.90635e-240
TGME49_223910	acyltransferase domain-containing protein	1688.69	-0.324379	0.0812979	-3.99001	6.60716e-05	0.000169528
TGME49_223915	hypothetical protein	3.31991	-1.07134	1.21813	-0.879493	0.379134	0.466464
TGME49_223920	rhoptry neck protein RON3	17874.3	-0.683027	0.0816059	-8.36983	5.77033e-17	3.85019e-16
TGME49_223930	RNA recognition motif-containing protein	4875.04	0.158464	0.0624572	2.53715	0.0111758	0.0202423
TGME49_223940	GAP45	13786.2	0.0511063	0.085528	0.597539	0.550148	0.633271
TGME49_223950	hypothetical protein	1906.25	0.394562	0.0664138	5.94097	2.83345e-09	1.15128e-08
TGME49_223960	ubiquitin interaction motif family protein	1612.65	0.0612419	0.0862969	0.709666	0.477912	0.565421
TGME49_223970	translation elongation and release factors (gtpases), putative	532.349	0.203916	0.0966351	2.11016	0.0348442	0.0570514
TGME49_223985	serine/threonine specific protein phosphatase	2403.47	-0.67438	0.114389	-5.8955	3.7356e-09	1.49302e-08
TGME49_224000	hypothetical protein	3376.95	-0.310857	0.0781016	-3.98017	6.88669e-05	0.000176154
TGME49_224010	hypothetical protein	18.8447	0.632224	0.437142	1.44627	0.148103	0.209266
TGME49_224020	hypothetical protein	1495.72	-0.223894	0.106218	-2.10786	0.0350428	0.0573306
TGME49_224030	hypothetical protein	2424.32	0.731634	0.0662033	11.0513	2.16009e-28	2.25594e-27
TGME49_224040	flagellar associated protein	0	NA	NA	NA	NA	NA
TGME49_224050	AP2 domain transcription factor AP2X-4	2610.2	-0.135523	0.0629786	-2.15189	0.0314057	0.0520475
TGME49_224060	thioredoxin, putative	6240.88	0.324523	0.0537129	6.04181	1.52397e-09	6.32753e-09
TGME49_224070	hypothetical protein	1359.42	-0.188529	0.0781751	-2.41163	0.0158814	0.0278693
TGME49_224080	Kazal-type serine protease inhibitor domain-containing protein	46.4501	3.05912	0.360058	8.49619	1.95922e-17	1.35029e-16
TGME49_224090	enoyl-CoA hydratase/isomerase family protein	1536.45	-0.760048	0.0799327	-9.5086	1.93253e-21	1.59424e-20
TGME49_224100	hypothetical protein	14.7044	-2.02493	0.604862	-3.34775	0.000814698	0.00179488
TGME49_224110	adhesion regulating molecule region protein, putative	2218.61	0.300095	0.0893344	3.35924	0.000781578	0.00172751
TGME49_224130	hypothetical protein	14847.8	-0.399278	0.102809	-3.88371	0.000102876	0.000257648
TGME49_224140	hypothetical protein	144.225	1.6568	0.182505	9.07811	1.10481e-19	8.50421e-19
TGME49_224150	hypothetical protein	304.981	-0.169028	0.146196	-1.15617	0.24761	0.325642
TGME49_224160	hypothetical protein	1463.47	1.18259	0.0811882	14.5661	4.61744e-48	8.1273e-47
TGME49_224170	SAG-related sequence SRS60A	4478.98	2.42087	0.0754832	32.0717	1.09502e-225	1.65612e-223
TGME49_224180	hypothetical protein	824.467	4.26609	0.110082	38.7538	0	0
TGME49_224190	cation-transporting atpase family protein	1708.53	-0.130776	0.0934381	-1.3996	0.161633	0.226076
TGME49_224200	tRNA pseudouridine synthase	510.453	-0.237418	0.112257	-2.11494	0.0344351	0.0564382
TGME49_224205	ER lumen protein retaining receptor, putative	2980.57	0.226778	0.0735391	3.08378	0.00204392	0.00422171
TGME49_224210	hypothetical protein	2295.03	0.485001	0.0727326	6.66827	2.58832e-11	1.24419e-10
TGME49_224220	serine/threonine-protein phosphatase PP2A catalytic subunit	1918.86	0.172523	0.0728269	2.36895	0.0178387	0.0309844
TGME49_224230	AP2 domain transcription factor AP2X-3	490.415	0.321294	0.133604	2.40481	0.0161807	0.0283396
TGME49_224235	translation initiation factor IF-3 protein	650.631	0.524318	0.0956905	5.47931	4.2699e-08	1.54166e-07
TGME49_224240	protein phosphatase 2C domain-containing protein	2428.57	-0.16286	0.0667717	-2.43905	0.0147258	0.0260371
TGME49_224250	hypothetical protein	176.246	-0.0816154	0.192525	-0.423921	0.671624	0.741128
TGME49_224260	PHD-finger domain-containing protein	7497.73	0.237914	0.111792	2.12819	0.0333214	0.0548661
TGME49_224270	hypothetical protein	2509.12	-0.422279	0.0985256	-4.28598	1.81938e-05	5.03178e-05
TGME49_224275	hypothetical protein	29.3212	1.85656	0.374463	4.95794	7.12455e-07	2.30532e-06
TGME49_224280	CPSF A subunit region protein	1983.51	0.316873	0.101301	3.12804	0.00175973	0.0036747
TGME49_224290	DHHC zinc finger domain-containing protein	2363.45	-1.11567	0.0674142	-16.5495	1.61424e-61	3.74532e-60
TGME49_224310	DHHC zinc finger domain-containing protein	826.85	-0.321557	0.0867933	-3.70486	0.000211511	0.000509411
TGME49_224320	hypothetical protein	403.038	0.392569	0.142414	2.75653	0.00584189	0.0111526
TGME49_224330	proteasome activator pa28 beta subunit protein	2150.63	0.289672	0.0678588	4.26874	1.96583e-05	5.41665e-05
TGME49_224340	hypothetical protein	988.828	0.163689	0.106396	1.53849	0.123929	0.178695
TGME49_224350	aminopeptidase N, putative	5008.29	0.216663	0.06329	3.42333	0.000618588	0.00138982
TGME49_224460	aminopeptidase n, putative	24005.5	-1.04886	0.0546364	-19.1971	3.91421e-82	1.26854e-80
TGME49_224470	hypothetical protein	778.829	0.0178206	0.0930941	0.191425	0.848192	0.888333
TGME49_224480	cell-cycle-associated protein kinase CLK, putative	2077.91	0.0962095	0.0690466	1.3934	0.163499	0.228412
TGME49_224490	polyprenyl synthetase superfamily protein	627.936	0.30247	0.0960042	3.15059	0.00162941	0.00342092
TGME49_224510	hypothetical protein	1021.86	-0.0561362	0.103117	-0.544394	0.58617	0.664632
TGME49_224520	alveolin domain containing intermediate filament IMC8	2863.62	-0.942537	0.0701653	-13.4331	3.86845e-41	5.73386e-40
TGME49_224530	alveolin domain containing intermediate filament IMC5	2709.93	-0.501059	0.0688024	-7.28258	3.27488e-13	1.79624e-12
TGME49_224540	hypothetical protein	1551.94	-0.407234	0.124839	-3.26206	0.00110605	0.00237589
TGME49_224560	hypothetical protein	24.6289	-1.13106	0.480703	-2.35293	0.0186261	0.0321946
TGME49_224570	hypothetical protein	926.884	-0.369399	0.0801723	-4.60757	4.07408e-06	1.21169e-05
TGME49_224575	hypothetical protein	8.56197	-0.624058	0.668673	-0.933277	0.350677	0.437449
TGME49_224580	RNA recognition motif-containing protein	1771.2	-0.127124	0.0846788	-1.50125	0.133292	0.190814
TGME49_224590	DNA-directed RNA polymerase III POLR3C	805.993	-0.599768	0.107429	-5.58294	2.36487e-08	8.75119e-08
TGME49_224600	GTP binding protein	548.076	-0.56935	0.10952	-5.1986	2.0079e-07	6.81568e-07
TGME49_224610	GYF domain-containing protein	1451.26	0.398169	0.0871923	4.56657	4.9578e-06	1.46545e-05
TGME49_224620	hypothetical protein	1171.68	-0.971538	0.077464	-12.5418	4.40923e-36	5.79875e-35
TGME49_224630	zinc finger (CCCH type) motif-containing protein	1308.6	1.55789	0.123919	12.5719	3.01441e-36	3.97718e-35
TGME49_224650	mRNA capping enzyme, beta chain protein	911.602	-0.316085	0.0811492	-3.89511	9.81545e-05	0.000246427
TGME49_224660	transcription factor s-ii (tfiis), central domain-containing protein	1651.11	0.673683	0.0918758	7.33254	2.25824e-13	1.25122e-12
TGME49_224670	DnaJ domain-containing protein	889.259	-0.100567	0.118727	-0.847048	0.396969	0.485045
TGME49_224675	hypothetical protein	8.82174	3.24524	0.786705	4.1251	3.70575e-05	9.83584e-05
TGME49_224680	hypothetical protein	18.5896	0.310423	0.468519	0.662562	0.507611	0.593509
TGME49_224700	hypothetical protein	3391.67	-0.279098	0.0818756	-3.4088	0.000652493	0.00146037
TGME49_224710	hypothetical protein	234.722	1.57209	0.156115	10.0701	7.49034e-24	6.80463e-23
TGME49_224720	SPOC domain-containing protein	1261.91	0.164068	0.0789428	2.07832	0.0376799	0.0612401
TGME49_224730	hypothetical protein	767.627	-0.438478	0.0948186	-4.62439	3.75705e-06	1.1223e-05
TGME49_224740	hypothetical protein	917.789	-0.398862	0.101855	-3.91599	9.00353e-05	0.00022681
TGME49_224750	SAG-related sequence SRS40F	34.4162	-0.0179798	0.363025	-0.0495278	0.960499	0.969401
TGME49_224760	SAG-related sequence SRS40E	52.8281	-2.20887	0.35495	-6.22305	4.87569e-10	2.11357e-09
TGME49_224770	SAG-related sequence SRS40D	138.528	2.83191	0.191204	14.8109	1.24565e-49	2.27588e-48
TGME49_224780	SAG-related sequence SRS40B	0.212521	-0.562281	3.95201	-0.142277	0.886861	0.916835
TGME49_224790	SAG-related sequence SRS40A	0.950276	-2.72443	2.10439	-1.29464	0.195444	0.265456
TGME49_224800	hypothetical protein	527.311	0.144823	0.0964872	1.50095	0.133367	0.190889
TGME49_224810	hypothetical protein	748.838	2.97165	0.0988399	30.0653	1.37813e-198	1.65517e-196
TGME49_224820	hypothetical protein	917.334	0.749081	0.0838065	8.93822	3.95473e-19	2.97954e-18
TGME49_224830	hypothetical protein	513.544	1.18596	0.126404	9.3823	6.45461e-21	5.24526e-20
TGME49_224840	3'5'-cyclic nucleotide phosphodiesterase domain-containing protein	2061.68	1.10602	0.067607	16.3596	3.71843e-60	8.43568e-59
TGME49_224845	hypothetical protein	11.4227	-1.39709	0.609334	-2.29281	0.021859	0.0371921
TGME49_224850	polyadenylate binding protein, putative	11383.8	0.183636	0.0533819	3.44005	0.000581617	0.00131399
TGME49_224860	exosome component 2, putative	605.635	0.0044229	0.105993	0.0417284	0.966715	0.974471
TGME49_224870	hypothetical protein	3819.85	0.167372	0.133094	1.25755	0.208556	0.280599
TGME49_224880	kinesin motor domain-containing protein	1301.5	0.248422	0.136672	1.81766	0.0691167	0.106284
TGME49_224890	hypothetical protein	2525.24	-0.487554	0.0809267	-6.02464	1.69491e-09	7.01232e-09
TGME49_224900	adenylate kinase, putative	4417.85	-0.613375	0.0876493	-6.99806	2.59532e-12	1.33057e-11
TGME49_224905	hypothetical protein	1.05541	-0.0445619	1.92093	-0.0231981	0.981492	0.985717
TGME49_224910	divalent cation tolerance protein, CutA1 family protein	438.58	0.212949	0.13686	1.55596	0.119718	0.173358
TGME49_224920	hypothetical protein	1413.27	0.312403	0.118576	2.63463	0.00842288	0.015634
TGME49_224928	histone lysine demethylase JMJD4	330.757	-0.198701	0.12312	-1.61389	0.106552	0.15671
TGME49_224932	hypothetical protein	84.0995	2.55835	0.236613	10.8124	3.00749e-27	3.04741e-26
TGME49_224935	hypothetical protein	2382.63	1.40377	0.0951019	14.7606	2.62774e-49	4.75848e-48
TGME49_224940	hypothetical protein	502.979	0.759477	0.104929	7.23802	4.55297e-13	2.46579e-12
TGME49_224950	calcium-dependent protein kinase CDPK5	3054.25	-0.274063	0.0777945	-3.52291	0.000426844	0.000983922
TGME49_224960	hypothetical protein	2297.23	0.0664166	0.0735509	0.903002	0.366525	0.454029
TGME49_224970	nucleolar protein	2366.45	-0.178796	0.0758117	-2.35842	0.0183529	0.0317627
TGME49_224980	hypothetical protein	1998.37	0.176273	0.0714322	2.4677	0.0135986	0.0242223
TGME49_224990	hypothetical protein	1379.44	-0.232505	0.10055	-2.31232	0.02076	0.0355146
TGME49_225000	hypothetical protein	2623.19	0.297606	0.0669991	4.44195	8.91483e-06	2.55914e-05
TGME49_225005	hypothetical protein	141.642	-0.304894	0.202817	-1.5033	0.132762	0.190261
TGME49_225010	hypothetical protein	1704.05	-0.462944	0.0710381	-6.51684	7.18036e-11	3.34333e-10
TGME49_225020	hypothetical protein	1822.37	-0.131699	0.0751069	-1.75349	0.0795181	0.120666
TGME49_225028	myosin heavy chain, putative	21.1089	0.309245	0.410543	0.753259	0.451294	0.539479
TGME49_225032	myosin heavy chain, putative	0.420171	-1.54784	3.097	-0.499786	0.617226	0.692283
TGME49_225050	adenosylhomocysteinase, putative	3501.15	0.420532	0.0753782	5.57897	2.41954e-08	8.93729e-08
TGME49_225060	nucleoredoxin family protein	1163.4	0.0846423	0.0840398	1.00717	0.313854	0.397957
TGME49_225070	hypothetical protein	21.3568	1.27977	0.525684	2.43449	0.0149127	0.0263277
TGME49_225080	ribosomal protein RPS18	19025.3	-0.210017	0.106252	-1.97659	0.0480883	0.0764824
TGME49_225090	hypothetical protein	3464.04	0.476295	0.0857742	5.55289	2.80982e-08	1.03183e-07
TGME49_225098	hypothetical protein	632.148	0.247376	0.0910448	2.71708	0.00658611	0.0124716
TGME49_225102	hypothetical protein	579.395	0.167532	0.105787	1.58367	0.11327	0.16528
TGME49_225105	hypothetical protein	783.577	1.05261	0.0849253	12.3945	2.79776e-35	3.62688e-34
TGME49_225108	SNF7 family protein	752.495	-0.144912	0.0942605	-1.53736	0.124206	0.178999
TGME49_225110	AP2 domain transcription factor AP2X-2	2694.95	-0.488579	0.0705922	-6.92115	4.47988e-12	2.27109e-11
TGME49_225120	hypothetical protein	7351.44	-1.76945	0.0559526	-31.6242	1.71888e-219	2.37933e-217
TGME49_225125	pre-rRNA processing protein	2484.96	0.0437298	0.0838984	0.521223	0.602211	0.679411
TGME49_225130	hypothetical protein	688.456	0.475233	0.0879085	5.406	6.44487e-08	2.29448e-07
TGME49_225140	BT1 family protein	5.31638	-0.359782	0.934304	-0.38508	0.700178	0.764691
TGME49_225150	hypothetical protein	8756.48	-1.05459	0.054319	-19.4148	5.79027e-84	1.93017e-82
TGME49_225160	hypothetical protein	2616.41	-2.59806	0.0892391	-29.1135	2.41985e-186	2.63506e-184
TGME49_225170	hypothetical protein	535.672	-1.39191	0.111356	-12.4996	7.50069e-36	9.81701e-35
TGME49_225190	hypothetical protein	505.743	-0.526668	0.100257	-5.25315	1.49517e-07	5.1307e-07
TGME49_225200	hypothetical protein	5932.3	-1.01907	0.074907	-13.6045	3.76452e-42	5.71465e-41
TGME49_225210	hypothetical protein	26.9212	-0.564615	0.377871	-1.4942	0.135124	0.192929
TGME49_225220	SCP family extracellular subfamily protein	3623.46	-0.732164	0.0655723	-11.1657	5.99872e-29	6.43779e-28
TGME49_225230	hypothetical protein	2432.01	0.409626	0.0859654	4.76501	1.8884e-06	5.82424e-06
TGME49_225240	50S ribosomal protein L13, putative	1514.62	-0.314529	0.0977252	-3.21851	0.00128859	0.00274274
TGME49_225250	LSU ribosomal protein L14P, putative	712.639	-0.138206	0.107121	-1.29019	0.196984	0.267149
TGME49_225260	DNA-directed RNA polymerase II RPB1	3547.73	-0.00470131	0.0888279	-0.052926	0.957791	0.967505
TGME49_225270	hypothetical protein	1822.19	0.207588	0.114558	1.81207	0.0699748	0.107442
TGME49_225280	hypothetical protein	68.3411	-0.0299464	0.256297	-0.116843	0.906985	0.931741
TGME49_225290	GDA1/CD39 (nucleoside phosphatase) family protein	1562.06	5.30553	0.107108	49.5345	0	0
TGME49_225300	hypothetical protein	2082.43	-0.101382	0.0791046	-1.28161	0.199978	0.270669
TGME49_225310	ARF1-directed GTPase-activating protein, putative	2636.73	-0.0129665	0.0799756	-0.162131	0.871203	0.906846
TGME49_225315	hypothetical protein	8.50777	-0.608683	0.731082	-0.832578	0.405083	0.493042
TGME49_225320	hypothetical protein	1156.56	-1.32692	0.0880026	-15.0782	2.25295e-51	4.24939e-50
TGME49_225330	hypothetical protein	1875.73	-0.747953	0.0690971	-10.8247	2.63028e-27	2.66851e-26
TGME49_225340	hypothetical protein	3062.6	-0.549203	0.0874421	-6.28076	3.3692e-10	1.48496e-09
TGME49_225350	hypothetical protein	703.634	0.625068	0.105972	5.89841	3.67029e-09	1.47001e-08
TGME49_225360	hypothetical protein	348.217	0.441638	0.116806	3.78095	0.000156231	0.000383164
TGME49_225370	hypothetical protein	31.1899	3.4864	0.444983	7.8349	4.69211e-15	2.85974e-14
TGME49_225380	hypothetical protein	351.711	-0.149896	0.155231	-0.965632	0.334228	0.419558
TGME49_225400	hypothetical protein	10.1855	0.669746	0.579623	1.15549	0.247892	0.325906
TGME49_225410	histone H3 centromeric CENH3	522.645	-0.389985	0.106776	-3.65237	0.000259826	0.000617759
TGME49_225413	hypothetical protein	19.4556	0.676795	0.460224	1.47058	0.141406	0.20088
TGME49_225420	histidine triad domain-containing protein	602.313	-0.299875	0.114257	-2.62457	0.00867582	0.0160415
TGME49_225430	Ras-related GTP binding A family protein	144.807	-0.446112	0.200076	-2.22972	0.0257661	0.0433166
TGME49_225435	hypothetical protein	0	NA	NA	NA	NA	NA
TGME49_225440	hypothetical protein	338.019	-0.280143	0.125836	-2.22626	0.0259965	0.043659
TGME49_225450	hypothetical protein	500.898	-0.249391	0.106194	-2.34844	0.0188521	0.0325301
TGME49_225460	hypothetical protein	1.85961	2.29379	1.48106	1.54875	0.121442	0.175388
TGME49_225470	peptide methionine sulfoxide reductase	1118.06	-0.30925	0.0903283	-3.42363	0.000617914	0.00138869
TGME49_225480	hypothetical protein	1028.58	-0.212221	0.0879157	-2.41392	0.015782	0.0277187
TGME49_225490	calcium-dependent protein kinase CDPK2	8119.56	-0.571931	0.0617467	-9.26254	1.9963e-20	1.58751e-19
TGME49_225500	hypothetical protein	1270.33	-0.348071	0.0923968	-3.76713	0.000165133	0.000403665
TGME49_225510	RAP domain-containing protein	3784.48	-0.634939	0.0705728	-8.99695	2.32084e-19	1.75828e-18
TGME49_225520	hypothetical protein	104.956	0.0938022	0.260417	0.3602	0.718698	0.780325
TGME49_225530	metal cation transporter, ZIP family protein	3252.84	0.419902	0.0671991	6.24863	4.14079e-10	1.81329e-09
TGME49_225540	hypothetical protein	7506.57	0.88383	0.0644846	13.7061	9.33885e-43	1.43906e-41
TGME49_225550	phosphatidylserine decarboxylase	2730.68	-0.391866	0.061242	-6.39865	1.56756e-10	7.13615e-10
TGME49_225555	hypothetical protein	4076.5	-0.38757	0.118184	-3.27936	0.00104041	0.00224354
TGME49_225560	hypothetical protein	13390.4	-0.934561	0.0629939	-14.8357	8.60531e-50	1.57932e-48
TGME49_225570	hypothetical protein	3.5066	-1.30102	1.26814	-1.02593	0.304926	0.388712
TGME49_225580	proteasome (prosome, macropain) 26S subunit, non-ATPase, 9, putative	1089.44	-0.266014	0.094068	-2.82789	0.00468566	0.00912006
TGME49_225590	hypothetical protein	22.0252	3.15636	0.498516	6.33151	2.42771e-10	1.08404e-09
TGME49_225680	hypothetical protein	269.361	-0.272679	0.155934	-1.74868	0.0803463	0.121816
TGME49_225690	hypothetical protein	3906.98	-0.00619071	0.0906295	-0.0683079	0.945541	0.95845
TGME49_225710	mitochondrial inner membrane translocase subunit TIM17, putative	337.312	0.120633	0.12748	0.946289	0.344001	0.430267
TGME49_225720	hypothetical protein	523.115	0.749648	0.104549	7.1703	7.48353e-13	3.98705e-12
TGME49_225730	membrane protein, putative	4529.02	0.406185	0.105741	3.84131	0.000122377	0.000303141
TGME49_225745	hypothetical protein	1818.91	0.305928	0.31027	0.986006	0.32413	0.409082
TGME49_225770	Tyrosine kinase-like (TKL) protein	1215.69	0.292576	0.102802	2.84602	0.0044269	0.00864941
TGME49_225780	hypothetical protein	1015.52	-0.65336	0.081046	-8.0616	7.53051e-16	4.75283e-15
TGME49_225790	PDI family protein	2926.18	-0.987842	0.0776245	-12.7259	4.2449e-37	5.674e-36
TGME49_225800	iron-sulfur assembly ATPase	827.082	-0.118403	0.082255	-1.43947	0.150018	0.21146
TGME49_225810	BIR protein	1611.31	-0.0480102	0.0778926	-0.616364	0.537654	0.621518
TGME49_225820	hypothetical protein	1433.6	1.04663	0.0759185	13.7862	3.08635e-43	4.79206e-42
TGME49_225830	hypothetical protein	1709.56	-0.138949	0.0686035	-2.02539	0.0428276	0.0690568
TGME49_225840	hypothetical protein	1406.22	0.309008	0.083462	3.70238	0.000213584	0.000513949
TGME49_225850	peptidase, M28 family protein	2529.79	0.0317109	0.0728882	0.435063	0.663517	0.734374
TGME49_225860	hypothetical protein	2098.41	-0.572291	0.0669354	-8.5499	1.232e-17	8.60715e-17
TGME49_225870	hypothetical protein	4368.97	0.130477	0.0800399	1.63014	0.103071	0.152166
TGME49_225880	UDP-glucose 4-epimerase	628.361	-0.0786288	0.110856	-0.709288	0.478146	0.565535
TGME49_225890	hypothetical protein	2010.94	0.645659	0.0645112	10.0085	1.39886e-23	1.24858e-22
TGME49_225900	hypothetical protein	1475.59	0.164328	0.108047	1.5209	0.128285	0.18426
TGME49_225905	hypothetical protein	90.971	0.0315527	0.280039	0.112673	0.91029	0.934549
TGME49_225910	hypothetical protein	1264.35	-0.061453	0.0890517	-0.690082	0.490142	0.57705
TGME49_225920	hypothetical protein	1344.01	-0.253364	0.073365	-3.45347	0.000553416	0.00125513
TGME49_225930	triose-phosphate isomerase TPI-I	4279.6	-0.647544	0.103873	-6.23398	4.54725e-10	1.97928e-09
TGME49_225940	hypothetical protein	2094.31	0.301307	0.0882256	3.41519	0.000637367	0.00142809
TGME49_225950	hypothetical protein	9.40428	1.51516	0.623815	2.42886	0.0151462	0.0266765
TGME49_225953	hypothetical protein	16.1512	3.3093	0.584161	5.66506	1.46976e-08	5.54179e-08
TGME49_225955	hypothetical protein	9.70013	-0.914833	0.624455	-1.46501	0.142918	0.202782
TGME49_225958	hypothetical protein	1.77264	-1.33438	1.5989	-0.834565	0.403963	0.491899
TGME49_225960	STE kinase	2758.68	0.349075	0.131168	2.66129	0.00778421	0.0145444
TGME49_225970	mediator complex subunit MED31	246.302	0.103613	0.182057	0.569125	0.569271	0.650425
TGME49_225980	hypothetical protein	1174.53	-0.111937	0.0854162	-1.31048	0.190032	0.258882
TGME49_225990	acyl transferase domain-containing protein	416	0.594844	0.121772	4.88491	1.03479e-06	3.27975e-06
TGME49_226000	ATP synthase, putative	1768.66	-0.358921	0.0901777	-3.98016	6.88699e-05	0.000176154
TGME49_226010	pterin-4-alpha-carbinolamine dehydratase	397.032	-1.08464	0.148618	-7.29815	2.91757e-13	1.60457e-12
TGME49_226020	transporter, major facilitator family protein	10566.7	-1.14544	0.0586023	-19.5459	4.46711e-85	1.50756e-83
TGME49_226030	AGC kinase	5073.24	-0.715479	0.0709564	-10.0834	6.54508e-24	5.95916e-23
TGME49_226040	EF hand domain-containing protein	1721	0.193062	0.0912207	2.11643	0.0343087	0.0562761
TGME49_226050	hypothetical protein	2187.94	0.848752	0.0731112	11.6091	3.70693e-31	4.22239e-30
TGME49_226060	transmembrane amino acid transporter protein	3769.15	-0.361826	0.0611118	-5.92073	3.20522e-09	1.29269e-08
TGME49_226068	DnaJ domain-containing protein	2777.84	-0.355597	0.100224	-3.54801	0.00038815	0.000899553
TGME49_226072	Ser/Thr phosphatase family protein	5101.12	-0.012947	0.0547198	-0.236606	0.812962	0.8597
TGME49_226080	polyA polymerase	761.571	-0.157993	0.0921069	-1.71532	0.0862861	0.129755
TGME49_226090	DEAD/DEAH box helicase domain-containing protein	572.441	0.394585	0.0967836	4.07698	4.56245e-05	0.000119696
TGME49_226100	haloacid dehalogenase family hydrolase domain-containing protein	553.248	3.351	0.114614	29.2373	6.52132e-188	7.19724e-186
TGME49_226110	Copper-exporting ATPase	110.803	2.20074	0.222309	9.89947	4.18499e-23	3.6712e-22
TGME49_226220	alveolin domain containing intermediate filament IMC9	1190.61	-0.124019	0.0746083	-1.66227	0.0964588	0.143494
TGME49_226230	hypothetical protein	4.22727	-0.765228	0.924063	-0.828112	0.407607	0.495376
TGME49_226240	bud site selection protein, putative	335.675	-1.06731	0.132518	-8.05406	8.00914e-16	5.04711e-15
TGME49_226245	hypothetical protein	3.84106	1.17999	0.976004	1.209	0.226662	0.301392
TGME49_226250	DEAD (Asp-Glu-Ala-Asp) box polypeptide DDX3X	6999.67	-0.449855	0.0608671	-7.39076	1.45988e-13	8.21134e-13
TGME49_226260	hypothetical protein	2939.83	0.352607	0.0638651	5.52112	3.36848e-08	1.22979e-07
TGME49_226270	hypothetical protein	830.952	0.246867	0.0940048	2.62611	0.00863664	0.0159836
TGME49_226280	ribosomal protein L28, putative	529.099	-0.226682	0.130671	-1.73475	0.0827845	0.125065
TGME49_226290	hypothetical protein	4048.89	-0.489105	0.079067	-6.18595	6.17288e-10	2.65476e-09
TGME49_226300	2,4-dienoyl CoA reductase 2, peroxisomal family protein	33.5206	1.33335	0.334724	3.98342	6.79316e-05	0.000173972
TGME49_226310	zinc finger (CCCH type) motif-containing protein	272.538	1.74001	0.129695	13.4162	4.86102e-41	7.19203e-40
TGME49_226320	hypothetical protein	1459.74	0.0911438	0.0713721	1.27702	0.201594	0.272496
TGME49_226330	hypothetical protein	396.647	0.958252	0.113003	8.47991	2.25368e-17	1.548e-16
TGME49_226340	hypothetical protein	3050.18	0.0366079	0.0617818	0.592535	0.553492	0.635866
TGME49_226350	hypothetical protein	805.856	0.285729	0.102385	2.79074	0.00525881	0.0101414
TGME49_226370	dgat2l1-prov protein	1326.99	-0.568217	0.0781298	-7.27273	3.52283e-13	1.92448e-12
TGME49_226380	hypothetical protein	7536.07	-1.26328	0.0614297	-20.5647	5.68868e-94	2.1509e-92
TGME49_226385	hypothetical protein	3.7637	-0.534295	1.03576	-0.515848	0.605961	0.682712
[truncated: 6,327 more rows]

## Sheet: strain_tz_compare
Table S2C. Differential gene expression of GCN5A knockout tachyzoites compared to GCN5A-HA tachyzoites
Gene ID	Product Description	Base_mean	log2FC	StdErr	Wald-Stats	Pvalue	Padj
TGME49_200010	hypothetical protein	10219.7	-0.212166	0.0671731	-3.15849	0.00158589	0.00586077
TGME49_200110	hypothetical protein	0.886986	-1.83905	2.20446	-0.834241	0.404145	NA
TGME49_200130	Toxoplasma gondii family C protein	937.387	2.68018	0.0828363	32.3551	1.17699e-229	3.14335e-226
TGME49_200230	microneme protein MIC17C	321.112	-0.0440079	0.130523	-0.337167	0.735991	0.818199
TGME49_200240	microneme protein MIC17B	402.146	0.317038	0.122648	2.58494	0.00973965	0.0274285
TGME49_200250	microneme protein MIC17A	12393.9	-0.253406	0.0641395	-3.95085	7.78738e-05	0.000427639
TGME49_200260	hypothetical protein	87.6781	0.374912	0.294853	1.27152	0.203544	0.314268
TGME49_200270	PAN/Apple domain-containing protein	2508.8	-0.071833	0.0573426	-1.2527	0.210316	0.323054
TGME49_200280	WD domain, G-beta repeat-containing protein	2951.69	-0.0770483	0.0635341	-1.21271	0.225241	0.340381
TGME49_200290	rhomboid protease ROM1	7988.77	-0.220111	0.0466666	-4.71666	2.39745e-06	1.96807e-05
TGME49_200295	hypothetical protein	319.787	-0.167105	0.11807	-1.41531	0.156978	0.256675
TGME49_200300	hypothetical protein	10.6773	0.196026	0.548954	0.357089	0.721025	0.80581
TGME49_200310	hypothetical protein	3585.1	0.480115	0.110965	4.32672	1.51344e-05	0.000101385
TGME49_200320	hypoxanthine-xanthine-guanine phosphoribosyl transferase HXGPRT	1628.27	2.47224	0.10045	24.6116	9.48614e-134	5.84638e-131
TGME49_200330	hypothetical protein	4373.2	-0.0503395	0.0504245	-0.998313	0.318127	0.444591
TGME49_200340	hypothetical protein	602.906	-0.667339	0.0873254	-7.64198	2.13904e-14	6.96665e-13
TGME49_200350	subtilisin SUB3	6196.55	-0.65335	0.044576	-14.657	1.21532e-48	2.31837e-46
TGME49_200360	hypothetical protein	25518.6	-0.186552	0.0985567	-1.89284	0.0583796	0.118056
TGME49_200370	prenyltransferase and squalene oxidase repeat-containing protein	1635.41	0.0740169	0.075085	0.985775	0.324244	0.451249
TGME49_200375	hypothetical protein	2457.71	-0.374293	0.0690726	-5.41884	5.99865e-08	7.04709e-07
TGME49_200385	Myb family DNA-binding domain-containing protein	19681.1	-0.696336	0.164386	-4.23598	2.27561e-05	0.000145624
TGME49_200400	hypothetical protein	5990.81	-0.0370384	0.0527921	-0.70159	0.482935	0.604201
TGME49_200410	hypothetical protein	1395.41	-0.300708	0.0699307	-4.30008	1.70737e-05	0.000113428
TGME49_200430	cytidine and deoxycytidylate deaminase zinc-binding region domain-containing protein	433.64	0.621106	0.104549	5.94081	2.83615e-09	4.42948e-08
TGME49_200440	hypothetical protein	845.145	-0.185738	0.0902498	-2.05805	0.0395855	0.0867301
TGME49_200450	hypothetical protein	937.197	-0.112904	0.107578	-1.0495	0.293948	0.418537
[truncated: 8,299 more rows]

## Sheet: strain_bz_compare
Table S2D. Differential gene expression of GCN5A knockout bradyzoites compared to GCN5A-HA bradyzoites
[truncated: 8,326 more rows]
